# Supplementary material for: Exploring the Distribution of Genetic Markers of Pharmacogenomics Relevance in Brazilian and Mexican Populations
Source: PLoS One. 2014 Nov 24;9(11):e112640. doi: 10.1371/journal.pone.0112640 (PMC4242606; doi:10.1371/journal.pone.0112640)
Supplement: Table S1 — Allele Frequencies and FST values for 71 Ancestry Informative Markers (AIMs) in ancestral populations. (XLSX) [file pone.0112640.s006.xlsx]

## Sheet: Hoja3
Supporting Table 1. Ancestry Informative Markers
CHR Chromosome
SNP SNP identifier
A1 Allele 1 code (minor allele)
A2 Allele 2 code (major allele)
FREQ A1 frequency
CHR	SNP	POS			CEU (EUR)	YRI-LWK (AFR)	ZAP (NAT)			CEU-YRI.LWK (EUR-AFR)	CEU-ZAP (EUR-NAT)	ZAP-YRI.LWK (NAT-AFR)
1	rs11211402	47164641	A1	A2	FREQ	FREQ	FREQ	Population		Fst	Fst	Fst
1	rs1800822	169343559	C	T	0.1356	0.5986	0.2667	AFR		0.230665	0.0267399	0.112193
1	rs1126692	169518911	T	C	0.1017	0.02644	0.7556	NAT		0.023614	0.436473	0.558192
1	rs1051740	224086256	A	G	0.8559	0.4111	1	AFR		0.213034	0.0776443	0.417334
2	rs2295475	31443351	C	T	0.3305	0.1359	0.4111	NAT		0.0529438	0.00696116	0.0952893
2	rs3828193	100397993	A	G	0.2712	0.04327	0.6364	NAT		0.0980138	0.13452	0.39203
2	rs1402467	108361240	T	G	0.4746	0.02644	0.7667	NAT		0.267426	0.0905975	0.572482
2	rs4668115	169592894	C	G	0.8136	0.05288	1	AFR		0.589199	0.102779	0.899552
2	rs1048013	203862797	T	C	0.3051	0.1707	0.6222	NAT		0.0249076	0.101087	0.212987
2	rs4124874	234330398	T	C	0.5593	0.149	0.3667	EUR		0.184003	0.037299	0.0619153
3	rs9833097	12453817	G	T	0.4237	0.899	0.4778	AFR		0.25217	0.00295548	0.206766
3	rs4679028	38302296	A	G	0.07627	0.1034	0.5444	NAT		0.00225047	0.255979	0.222022
3	rs6771233	42897701	A	G	0.2881	0.5505	0.2333	AFR		0.0706954	0.00389529	0.105549
3	rs6785049	121016423	T	G	0.3559	0.3173	0.92222	NAT		0.00166811	0.347606	0.388199
3	rs2293616	123124383	G	A	0.2966	0.98077	0.2333	AFR		0.507102	0.00514359	0.585545
3	rs3755739	144319962	A	G	0.5	0.4952	0.2444	NAT		2.30405e-05	0.0698979	0.0674761
3	rs562	185120539	G	A	0.7288	0.3197	0.4556	EUR		0.167757	0.0772655	0.0194509
4	rs1902023	69218679	T	C	0.4661	0.2981	0.8556	NAT		0.0298857	0.169223	0.318326
4	rs7662029	69996501	A	C	0.5169	0.3822	0.2111	EUR		0.0183307	0.100985	0.0350771
4	rs11249454	70533823	A	G	0.4915	0.2236	0.08889	EUR		0.0781105	0.196734	0.0344126
4	rs4643786	72114124	C	T	0.1441	0.04087	0.3333	NAT		0.0317414	0.0492463	0.140572
4	rs3756067	74488509	C	T	0.05085	0.6899	0.01111	AFR		0.43781	0.0131517	0.505989
4	rs1154400	100229033	A	G	0.4322	0.2812	0.2444	EUR		0.0248415	0.0393884	0.00174753
4	rs12512110	100414838	C	T	0.3559	0.3317	0.01111	NAT		0.000648976	0.198357	0.180915
4	rs1442477	100580810	T	G	0.08475	0.07212	0.6	NAT		0.00055171	0.294778	0.312223
5	rs1050152	131704219	C	0	1	0.7163	0.8444	EUR		0.165297	0.0843635	0.0239341
6	rs6901410	35438008	C	T	0.5339	1	0.98889	EUR		0.303866	0.284875	0.00558603
6	rs2242416	43381582	C	T	0.07627	0.762	0.01111	AFR		0.482855	0.0254051	0.594437
6	rs9369629	46732496	G	A	0.6441	0.0601	0.1667	EUR		0.373759	0.236372	0.0282562
6	rs6577	52723374	G	0	1	0.94712	0.5556	NAT		0.0271581	0.285678	0.20513
6	rs512795	52874942	G	T	0.0678	0.7524	0.01111	AFR		0.484335	0.0211999	0.582064
6	rs628031	160480835	C	T	0.08475	0.6514	0.3556	EUR		0.345118	0.106815	0.0875019
6	rs624249	160599390	A	G	0.3898	0.2452	0.04444	NAT		0.0241229	0.175424	0.0813595
7	rs2066853	17345635	C	A	0.5508	0.7764	1	NAT		0.0569975	0.289657	0.125873
7	rs1202283	86920228	A	G	0.09322	0.4615	0.06667	AFR		0.169173	0.00239587	0.200534
7	rs2242480	99199402	G	A	0.339	1	0.3889	AFR		0.493652	0.00268911	0.439988
7	rs1049793	150188598	C	T	0.91525	0.1346	0.3667	EUR		0.610933	0.326894	0.0717031
8	rs13251066	59580307	C	G	0.7119	0.4231	0.3667	EUR		0.0849537	0.119904	0.003328
8	rs3750266	70907366	G	A	0.3559	0.1262	0.8111	NAT		0.0721011	0.213152	0.470939
8	rs4544	143991808	A	G	0.4153	0.7139	0.2778	AFR		0.0906756	0.0208721	0.190196
9	rs13959	74735702	G	A	0	0.435	0.02222	AFR		0.277955	0.0112348	0.241551
9	rs7867504	86110056	A	G	0.5847	0.149	0.4222	AFR		0.204324	0.0264075	0.0914538
9	rs2636889	116132931	T	C	0.6695	0.1226	0.1556	EUR		0.312611	0.272427	0.00227346
10	rs4148945	73439596	C	T	0	0.3534	0	AFR		0.214624	NA	0.214624
10	rs9285726	82025130	T	C	0.5339	0.0601	0.3111	AFR		0.268793	0.0508618	0.104201
10	rs10882140	94832203	A	T	0.3814	0.004808	0.05556	EUR		0.227548	0.155452	0.0219978
10	rs2070673	135190557	G	T	0.5339	0.3269	0.4	EUR		0.0436957	0.0180079	0.00577428
11	rs757110	17375053	A	T	0.1695	0.7971	0.4444	AFR		0.394322	0.0888091	0.132102
11	rs2078267	64090690	C	A	0.3898	0.002404	0.5	AFR		0.237995	0.0122933	0.329083
11	rs2852425	113687717	T	C	0.5763	0.05048	0.02222	EUR		0.321232	0.365999	0.00569981
12	rs3764006	20945636	C	T	0.2542	0.7332	0.2	AFR		0.229477	0.00418406	0.285577
12	rs2291075	21222892	G	A	0.1017	0.7933	0.2333	AFR		0.483643	0.0310494	0.313822
12	rs903247	103677700	T	C	0.3983	0.5601	0.06667	NAT		0.0262246	0.154087	0.282878
12	rs886205	110688810	C	T	0.1949	0.461	0.5556	EUR		0.0803194	0.138741	0.00895163
13	rs2277448	51483549	G	A	0.2203	0.7885	0.4667	AFR		0.322876	0.067307	0.110769
14	rs8018462	22351950	G	T	0.3898	0.7981	0.2	AFR		0.17281	0.0433119	0.357725
14	rs910795	22702346	A	G	0.4831	0.5553	0.1111	NAT		0.00522054	0.165665	0.222022
15	rs1060896	43341559	A	G	0.8475	0.4279	1	AFR		0.190514	0.082544	0.400658
15	rs700518	49316404	A	C	0.7288	0.09856	0.01111	EUR		0.409405	0.55245	0.0368888
15	rs2242046	83279733	C	T	0.5932	0.1322	0.04444	EUR		0.229853	0.346655	0.0239129
16	rs246221	16045823	G	A	0.4915	0.97356	1	EUR		0.296512	0.340932	0.0133971
16	rs11150606	31006512	C	T	0.2797	0.7233	0.2444	AFR		0.196783	0.00161094	0.229585
16	rs4783745	65528476	T	C	0.98305	1	0.5	NAT		0.00854744	0.304355	0.333333
16	rs2641806	74122921	G	A	0.161	0.637	0.3667	AFR		0.236214	0.0544609	0.0730631
16	rs1060253	86423639	A	G	0.7712	0.226	0.1	NAT		0.297245	0.458109	0.0290916
19	rs2279344	46207323	C	G	0.3051	0.07933	0.5111	AFR		0.0820709	0.0439197	0.224001
19	rs2302948	53787877	A	G	0.6102	0.90385	1	EUR		0.1172	0.242082	0.0505029
20	rs2296241	52219626	T	C	0.2712	0.1538	0.08889	EUR		0.0205905	0.0562846	0.00987923
21	rs1541290	42591552	A	G	0.5	0.5024	0.3889	NAT		5.76003e-06	0.0124975	0.0130363
22	rs1135840	40852557	A	G	0.4746	0.1707	0.7444	NAT		0.105647	0.0764591	0.331521
22	rs138057	42552580	C	G	0.4661	0.3101	0.8778	NAT		0.0256192	0.192232	0.334078
			A	G	0.8051	0.625	1	AFR		0.0397981	0.107972	0.230769
