# Supplementary material for: Exploring the Distribution of Genetic Markers of Pharmacogenomics Relevance in Brazilian and Mexican Populations
Source: PLoS One. 2014 Nov 24;9(11):e112640. doi: 10.1371/journal.pone.0112640 (PMC4242606; doi:10.1371/journal.pone.0112640)
Supplement: Table S2 — FST values for all pairwise comparisons among HapMap populations, Zapotecos (NAT), Brazilians (BK, BN, WT) and Mexicans (MEX). (XLSX) [file pone.0112640.s007.xlsx]

## Sheet: Hoja1
Supporting Table 2. FST values between HapMap populations,
Zapotecos (NAT), Brazilians (BK, BN, WT) and Mexicans (MEX)
	AFR	NAT	BZ.BK	BZ.BN	BZ.WT	MEX
EUR	0.159	0.144	0.057	0.019	0.005	0.044
AFR		0.23	0.034	0.084	0.121	0.151
NAT			0.14	0.114	0.125	0.044
BZ.BK				0.013	0.033	0.058
BZ.BN					0.005	0.028
BZ.WT						0.031
Pairwise FST statistics (x 1000) between Brazilians, Mexicans, Native American and HapMap populations are
shown. Calculations were performed with EIGENSOFT using 1647 SNPs.
