# Supplementary material for: Exploring the Distribution of Genetic Markers of Pharmacogenomics Relevance in Brazilian and Mexican Populations
Source: PLoS One. 2014 Nov 24;9(11):e112640. doi: 10.1371/journal.pone.0112640 (PMC4242606; doi:10.1371/journal.pone.0112640)
Supplement: Table S3 — Polymorphisms showing the highest genetic differentiation between Native Americans and the Admixed populations. (XLSX) [file pone.0112640.s008.xlsx]

## Sheet: Hoja1
Supporting Table 3. Polymorphisms showing the largest genetic differentiation between Admixed Populations and Native Americans.
SNP	Gene	Allele	BZ.WT			BZ.BN			BZ.BK			MEX			NAT
			Freq	Fst ϕ	p-value*	Freq	Fst ϕ	p-value*	Freq	Fst ϕ	p-value*	Freq	Fst ϕ	p-value*	Freq	Fst ϕ	p-value*
rs776746	CYP3A5	T	0.1685	0.029	10.7	0.2722	0.081	0.00273	0.4888	0.232	3.53e-13	0.2009	0.044	0.175	0.08889	0.003	708
rs2242480 Δ	CYP3A4	T	0.2416	0.045	0.936	0.3908	0.129	2.52e-06	0.5756	0.272	8.81e-16	0.4241	0.151	2.99e-10	0.6333	0.327	2.3e-14
rs2740574	CYP3A4	C	0.08989	0.019	48.3	0.2	0.076	0.00843	0.4045	0.213	1.64e-12	0.08036	0.015	65.1	0.1222	0.034	15.8
rs1402467 Δ	SULT1C2	G	0.2753	0.011	157	0.3889	0.05	0.325	0.6011	0.18	1.22e-09	0.1278	0.006	221	0	0.103	0.00465
rs2470890	CYP1A2	C	0.54	0.039	1.47	0.61	0.069	0.0174	0.78	0.199	4.31e-11	0.78	0.192	3.65e-15	1	0.484	8.32e-24
rs6922548	PPARD	G	0.1854	0.026	16.7	0.2611	0.061	0.1	0.4655	0.192	1.78e-10	0.09598	0.001	976	0.01111	0.025	74.8
rs1060896 Δ	SLC28A2	A	0.6067	0.017	55.9	0.3222	0.166	1.11e-08	0.2472	0.232	3.7e-13	0.2589	0.221	2.32e-17	0.01111	0.552	7.91e-27
rs2070673 Δ	CYP2E1	A	0.2753	0.0161	59.7	0.3611	0.047	0.605	0.5506	0.1575	4.62e-08	0.3259	0.0328	1.5	0.4444	0.088	0.0391
rs2515641	CYP2E1	T	0.2022	0.0195	39.7	0.2944	0.0584	0.0907	0.4318	0.139	7.18e-07	0.1897	0.015	45	0.1333	0.002	849
rs7867504 Δ	SLC28A3	C	0.42	0.008	234	0.544	0.046	0.577	0.631	0.09	0.000827	0.633	0.09	8.52e-06	0.844	0.272	9.62e-11
rs1050152 Δ	SLC22A4	T	0.38	0.007	304	0.27	0.04	1.27	0.21	0.07	0.0108	0.19	0.08	7.07e-06	0.01	0.284	1.21e-12
rs7311358	SLCO1B3	G	0.2135	0.0105	154	0.3278	0.0518	0.33	0.4607	0.126	5.9e-06	0.192	0.0058	294	0.2222	0.0127	227
rs4149117	SLCO1B3	T	0.2135	0.0105	154	0.3278	0.0518	0.33	0.4551	0.1226	6.56e-06	0.192	0.005	294	0.2222	0.0127	227
rs2242046 Δ	SLC28A1	A	0.18	0.117	1.56e-08	0.44	0.003	562	0.31	0.04	1.08	0.16	0.13	8.12e-07	0	0.34	3.76e-16
rs4148945 Δ	CHST3	C	0.567	0.01	159	0.65	0.034	3.07	0.741	0.079	0.00395	0.675	0.044	0.0709	0.688	0.05	3.03
rs17878544	VKORC1	C	0.06742	0.0348	3.54	0.1	0.0526	0.153	0.2247	0.126	3.81e-07	0.03363	0.0171	81.4	0	NA	1640
rs4124874 Δ	UGT1A1	G	0.522	0.009	162	0.572	0.022	21.6	0.668	0.06	0.069	0.5179	0.008	129	0.477	0.002	794
rs757110 Δ	ABCC8	C	0.352	0.001	885	0.312	0.006	346	0.113	0.1012	0.000102	0.405	0.0002	1370	0.5	0.012	202
* p-value is for the comparison of the allele frequencies for EUR and other populations; adjusted p-value by Bonferroni correction
ϕ Fst for SNP based on allele frequencies in Admixed populations and Native Americans
Δ SNP is an AIM
