# Supplementary material for: Exploring the Distribution of Genetic Markers of Pharmacogenomics Relevance in Brazilian and Mexican Populations
Source: PLoS One. 2014 Nov 24;9(11):e112640. doi: 10.1371/journal.pone.0112640 (PMC4242606; doi:10.1371/journal.pone.0112640)
Supplement: Table S4 — Polymorphisms showing the highest genetic differentiation between Africans and the Admixed populations. (XLSX) [file pone.0112640.s009.xlsx]

## Sheet: Hoja1
Supporting Table 4. Polymorphisms showing the largest genetic differentiation between Admixed Populations and Africans.
SNP	Gene	Allele	MEX			BZ.WT			BZ.BN			BZ.BK			AFR
			Freq	Fst ϕ	p-value*	Freq	Fst ϕ	p-value*	Freq	Fst ϕ	p-value*	Freq	Fst ϕ	p-value*	Freq	Fst ϕ	p-value*
rs1060896 Δ	SLC28A2	C	0.74	0.220839	2.32e-17	0.39	0.0167993	55.9	0.678	0.165755	1.11e-08	0.75	0.232072	3.7e-13	0.902	0.409405	1.76e-37
rs2470890	CYP1A2	C	0.78	0.192478	3.65e-15	0.54	0.0394232	1.47	0.61	0.0696043	0.0174	0.79	0.199388	4.31e-11	1	0.48423	6.97e-60
rs2069514	CYP1A2	A	0.4152	0.234084	9.29e-18	0.09551	0.0290743	11.1	0.1944	0.083296	0.00176	0.2126	0.0941887	0.000418	0.3365	0.175459	1.79e-12
rs28365062	UGT2B7	G	0.4257	0.0727867	0.000605	0.2247	0.00339052	624	0.1685	0.000157521	1440	0.1989	0.000714038	1250	0.1562	0.000853658	940
rs2242046 Δ	SLC28A1	A	0.18	0.117	1.56e-08	0.44	0.003	562	0.309	0.04	1.08	0.16	0.13	8.12e-07	0.02	0.29	1.41e-31
rs1048943	CYP1A1	C	0.404	0.188576	2.14e-13	0.09551	0.0109985	186	0.1278	0.0234384	23.7	0.07865	0.00578836	390	0	0.0216435	0.81
rs11150606 Δ	VKORC1	C	0.2936	0.145876	5.57e-10	0.05882	0.0120241	216	0.07558	0.019476	50.1	0.0814	0.0222096	30.5	0	0.00854744	84.7
rs2242480 Δ	CYP3A4	T	0.4241	0.15177	2.99e-10	0.2416	0.0450423	0.936	0.3908	0.129204	2.52e-06	0.5756	0.272353	8.81e-16	0.8654	0.611014	5.41e-55
rs1050152 Δ	SLC22A4	T	0.1906	0.0860405	7.07e-06	0.382	0.00723986	304	0.2722	0.0403614	1.27	0.2135	0.0711063	0.0108	0	0.303866	6.69e-39
rs6811453	ADH1A	A	0.17	0.07	7.27e-05	0.33	0.007	233	0.22	0.04	0.749	0.16	0.07	0.00355	0.04	0.19	1.09e-18
rs1826909	ADH1A	T	0.183	0.0602192	0.00173	0.3258	0.00706626	286	0.2167	0.0421067	1.08	0.2079	0.0464582	0.593	0.08413	0.140536	8.35e-12
rs7867504 Δ	SLC28A3	C	0.42	0.008	234	0.544	0.046	0.577	0.631	0.09	0.000827	0.633	0.09	8.52e-06	0.87	0.312	2.14e-27
rs4646	CYP19A1	A	0.5603	0.121446	4.72e-08	0.3239	0.0135475	106	0.3278	0.0145218	81.5	0.3315	0.0154739	80.2	0.3269	0.0142943	50.7
rs4803418	CYP2B6	G	0.48	0.03	0.287	0.31	1e-05	1480	0.3	0	1480	0.23	0.005	366	0.08	0.07	7.23e-05
rs854560	PON1	T	0.154	0.083828	1.18e-05	0.2841	0.0189234	38.6	0.3	0.0144667	76.6	0.1897	0.0603043	0.0577	0.1442	0.0911897	2.61e-06
rs1152003	PPARG	G	0.6	0.08	3.88e-05	0.39	0.007	232	0.5	0.03	2.97	0.64	0.11	3.32e-05	0.63	0.1	2.02e-06
rs7662029 Δ	UGT2B7	A	0.28	0.04	0.0625	0.44	0.002	781	0.39	0.009	197	0.34	0.02	17.7	0.22	0.07	9.19e-05
rs628031 Δ	SLC22A1	A	0.1696	0.0601684	0.00174	0.3258	0.00445645	437	0.2889	0.0113528	128	0.3315	0.00368513	530	0.2452	0.0241229	4.04
* p-value is for the comparison of the allele frequencies for EUR and other populations; adjusted p-value by Bonferroni correction
ϕ Fst for SNP based on allele frequencies in Admixed populations and Africans
Δ SNP is an AIM
