# Supplementary material for: Exploring the Distribution of Genetic Markers of Pharmacogenomics Relevance in Brazilian and Mexican Populations
Source: PLoS One. 2014 Nov 24;9(11):e112640. doi: 10.1371/journal.pone.0112640 (PMC4242606; doi:10.1371/journal.pone.0112640)
Supplement: Table S5 — Minor Allele Frequencies (MAF) for 1,647 genetic markers. The markers are those included in the DMET Plus array and for all populations: Europeans (Hapmap CEU), Africans (Hapmap YRI and LWK), Native Americans (Zapotecas), Brazilians and Mexican mestizos (Guanajuato (GUA); Guerrero (GUE); Sonora (SON); Veracruz (VER) and Yucatan (YUC)). (XLSX) [file pone.0112640.s010.xlsx]

## Sheet: freqs_ALL_POPULATIONS_same_alle
Supporting Table 5. 1647 Markers frequency
SNP_ID SNP identifier
Allele_1 Allele 1 code (minor allele)
Allele_2 Allele 2 code (major allele)
MAF Minor allele frequency
			MAF	MAF	MAF	MAF	MAF	MAF	MAF	MAF	MAF	MAF	MAF	MAF	MAF
SNP_ID	Allele_1	Allele_2	CEU (EUR)	YRI-LWK (AFR)	ZAP (NAT)	BRZ.BLACK	BRZ.BROWN	BRZ.WHITE	Merged Brazillian	SON(Mx)	GUE(Mx)	GUA(Mx)	VER(Mx)	YUC(Mx)	Merged Mexican
rs602946	A	G	0	0	0	0	0	0.01124	0.003731	0	0.01111	0.01111	0	0.01111	0.006696
rs2072671	C	A	0.3475	0.05797	0.3	0.2022	0.25	0.3506	0.2669	0.3182	0.3222	0.1889	0.1889	0.3333	0.2701
rs818202	A	G	0.3898	0.5971	0.5667	0.5393	0.4833	0.3989	0.4739	0.4432	0.4889	0.5111	0.5556	0.4667	0.4933
rs10916824	C	T	0.0678	0	0.06667	0.02273	0.03448	0.05618	0.03788	0.1136	0.1444	0.1	0.1047	0.08889	0.1104
rs60369023	A	G	0	0	0	0.005618	0	0	0.001866	0	0	0	0	0	0
rs1048977	T	C	0.3729	0.3623	0.3222	0.3693	0.3146	0.2384	0.308	0.2955	0.2889	0.3222	0.3222	0.3636	0.3184
rs324420	A	C	0.2288	0.3913	0.2556	0.3034	0.3	0.2273	0.2772	0.2955	0.4222	0.375	0.3333	0.3556	0.3565
rs12094805	G	A	0	0.01691	0	0	0	0	0	0	0	0	0	0	0
rs7513658	A	G	0	0.0942	0	0.04545	0.02222	0.005618	0.02434	0	0	0	0	0	0
rs4646487	T	C	0.1356	0.2222	0.2667	0.1292	0.1556	0.108	0.1311	0.1136	0.1222	0.1667	0.1	0.1556	0.1317
rs45467195	G	A	0.02542	0	0	0	0.005556	0.01724	0.007519	0.01136	0	0.02222	0	0.02222	0.01116
rs2297810	A	G	0.1441	0.4831	0.2333	0.3427	0.2222	0.2303	0.2649	0.1136	0.3111	0.2333	0.3	0.2444	0.2411
rs4646491	T	C	0.1441	0.05072	0.2333	0.1023	0.1056	0.1742	0.1273	0.1136	0.2667	0.2111	0.2667	0.2222	0.2165
rs2297809	T	C	0.1441	0.1594	0.2333	0.1477	0.1264	0.1765	0.15	0.1163	0.2727	0.2111	0.2667	0.2273	0.2195
rs11211402	C	T	0.1356	0.599	0.2667	0.3708	0.2944	0.1742	0.2799	0.1136	0.1667	0.1778	0.1444	0.2111	0.1629
rs9333037	A	T	0	0.1397	0	0.08523	0.05618	0.04023	0.06061	0	0.04444	0	0.01111	0	0.01116
rs72547594	0	A	0	0	0	0	0	0	0	0	0	0	0	0	0
rs9332979	A	G	0	0.01449	0	0.005618	0	0	0.001873	0	0	0	0	0	0
rs2653927	0	T	0	0	0	0	0	0	0	0	0	0	0	0	0
rs7554948	G	T	0.008475	0.1667	0	0.07303	0.06667	0.03371	0.05784	0	0	0	0.02222	0	0.004464
rs2228114	T	A	0	0.01449	0	0.005618	0.005556	0.01149	0.007519	0	0	0	0	0	0
rs72547598	0	T	0	0	0	0	0	0	0	0	0	0	0	0	0
rs1056596	0	A	0	0	0	0	0	0	0	0	0	0	0	0	0
rs56053398	0	C	0	0	0	0	0	0	0	0	0	0	0	0	0
rs66515830	0	A	0	0	0	0	0	0	0	0	0	0	0	0	0
rs56307989	0	G	0	0	0	0	0	0	0	0	0	0	0	0	0
rs55753213	0	T	0	0	0	0	0	0	0	0	0	0	0	0	0
rs1056595	0	G	0	0	0	0	0	0	0	0	0	0	0	0	0
rs890293	A	C	0.04237	0.1498	0	0.08235	0.1364	0.06818	0.09579	0.05682	0.01111	0	0.01111	0.04444	0.02455
rs1801268	0	C	0	0	0	0	0	0	0	0	0	0	0	0	0
rs1801267	0	C	0	0	0	0	0	0	0	0	0	0	0	0	0
rs3918290	T	C	0	0	0	0.005682	0	0	0.001887	0	0.01111	0	0	0	0.002232
rs3918289	0	G	0	0	0	0	0	0	0	0	0	0	0	0	0
rs72549303	0	G	0	0	0	0	0	0	0	0	0	0	0	0	0
rs17376848	G	A	0.0678	0.002415	0.2889	0.02247	0.03933	0.02809	0.02996	0.04545	0.1	0.1333	0.06667	0.1	0.08929
rs55886062	0	A	0	0	0	0	0	0	0	0	0	0	0	0	0
rs1801158	T	C	0.05932	0	0	0.01163	0.01667	0.02809	0.01887	0.01136	0	0.01111	0.03333	0.01111	0.01339
rs1042479	0	A	0	0	0	0	0	0	0	0	0	0	0	0	0
rs1042478	0	A	0	0	0	0	0	0	0	0	0	0	0	0	0
rs72549306	0	C	0	0	0	0	0	0	0	0	0	0	0	0	0
rs6675198	0	A	0	0	0	0	0	0	0	0	0	0	0	0	0
rs1801266	0	G	0	0	0	0	0	0	0	0	0	0	0	0	0
rs6670886	0	C	0	0	0	0	0	0	0	0	0	0	0	0	0
rs2297595	C	T	0.05085	0.04348	0	0.04494	0.06111	0.07303	0.0597	0.02273	0.01111	0.04444	0.02222	0.04444	0.02902
rs1801265	G	A	0.161	0.4614	0.1778	0.358	0.2722	0.2135	0.2809	0.2273	0.1444	0.3	0.2111	0.1444	0.2054
rs72549310	0	G	0	0	0	0	0	0	0	0	0	0	0	0	0
rs3211193	0	C	0	0	0	0	0	0	0	0	0	0	0	0	0
rs17838156	0	T	0	0	0	0	0	0	0	0	0	0	0	0	0
rs506008	T	C	0.1525	0.3889	0	0.3202	0.1966	0.1236	0.2135	0.09091	0.05682	0.02222	0.03333	0.08889	0.0583
rs530021	C	G	0.09483	0.08213	0	0.09551	0.06667	0.06742	0.07649	0.05682	0.02222	0.01111	0.02222	0.02222	0.02679
rs592792	T	C	0.2034	0.2029	0.01111	0.1236	0.09444	0.1067	0.1082	0.05682	0.05556	0.05556	0.05556	0.07778	0.06027
rs1056799	0	T	0	0	0	0	0	0	0	0	0	0	0	0	0
rs1056800	0	G	0	0	0	0	0	0	0	0	0	0	0	0	0
rs11540636	0	T	0	0	0	0	0	0	0	0	0	0	0	0	0
rs1296954	T	C	0.4237	0.2536	0.1444	0.3333	0.3933	0.4101	0.3792	0.2955	0.1778	0.2667	0.1889	0.2556	0.2366
rs2479390	G	A	0.2203	0.007246	0	0.06897	0.1307	0.1724	0.124	0.1591	0.03333	0.08889	0.06818	0.05682	0.08108
rs17596954	C	T	0.05085	0	0	0.01685	0.05	0.06742	0.04478	0.06818	0.02222	0.01111	0.03333	0.05556	0.03795
rs1049741	0	G	0	0	0	0	0	0	0	0	0	0	0	0	0
rs11807	C	T	0.1949	0.1014	0.1111	0.1264	0.1648	0.1264	0.1393	0.1591	0.1333	0.1111	0.1556	0.1889	0.1496
rs1803688	0	C	0	0	0	0	0	0	0	0	0	0	0	0	0
rs7483	T	C	0.3898	0.07729	0.4333	0.1292	0.2079	0.2216	0.1861	0.4545	0.5222	0.4333	0.5444	0.4556	0.4821
rs1803687	0	C	0	0	0	0	0	0	0	0	0	0	0	0	0
rs67174253	G	T	0	0.01208	0	0.01685	0	0	0.005597	0	0	0	0	0	0
rs4646412	A	C	0	0	0	0	0	0	0	0	0	0	0	0	0
rs12727968	T	G	0.1017	0.01449	0.01111	0.06742	0.07778	0.1124	0.08582	0.1818	0.08889	0.07778	0.04444	0.07778	0.09375
rs9429505	G	A	0.2712	0.6329	0	0.4382	0.2556	0.2303	0.3078	0.1477	0.05556	0.06667	0.07778	0.1333	0.09598
rs11811205	G	C	0	0.04854	0	0.02809	0.005556	0.01124	0.01493	0	0.01111	0	0	0	0.002232
rs7169	G	A	0.3644	0.07971	0.7111	0.2273	0.3652	0.4091	0.334	0.5444	0.5	0.4556	0.5222	0.4778	0.5022
rs11585690	C	A	0.02542	0	0	0	0.01111	0.01685	0.009328	0.01136	0	0	0	0	0.002232
rs1049434	A	T	0.3644	0.07971	0.7111	0.2247	0.3667	0.3989	0.3302	0.5444	0.5	0.4556	0.5222	0.4778	0.5022
rs12090418	A	G	0	0.07005	0	0.02809	0.03333	0.005618	0.02239	0	0.01111	0	0.01111	0	0.004464
rs72549314	0	G	0	0	0	0	0	0	0	0	0	0	0	0	0
rs1044848	0	A	0	0	0	0	0	0	0	0	0	0	0	0	0
rs894469	C	T	0.1102	0.1401	0	0.1379	0.05	0.09551	0.09398	0.05682	0.03333	0.02222	0.06667	0.09091	0.05381
rs1044772	0	A	0	0	0	0	0	0	0	0	0	0	0	0	0
rs11541483	0	G	0	0	0	0	0	0	0	0	0	0	0	0	0
rs2229175	0	C	0	0	0	0	0	0	0	0	0	0	0	0	0
rs72549317	0	C	0	0	0	0	0	0	0	0	0	0	0	0	0
rs2228099	G	C	0.3559	0.5507	0.2889	0.4944	0.4551	0.3977	0.4492	0.4205	0.3	0.4333	0.3333	0.4556	0.3884
rs17855058	0	G	0	0	0	0	0	0	0	0	0	0	0	0	0
rs17855059	0	G	0	0	0	0	0	0	0	0	0	0	0	0	0
rs10305678	G	A	0	0	0	0	0	0	0	0	0	0	0	0	0
rs10305649	A	C	0.04237	0	0	0.01124	0.01111	0.03933	0.02052	0.02273	0	0	0.02222	0.02222	0.01339
rs5085	G	C	0.178	0.07488	0.2889	0.1292	0.1944	0.2102	0.1779	0.3372	0.2889	0.2556	0.2778	0.25	0.2815
rs72549318	0	C	0	0	0	0	0	0	0	0	0	0	0	0	0
rs11584174	T	C	0.1441	0.1643	0.1111	0.1124	0.1	0.1966	0.1362	0.1744	0.1111	0.1222	0.1333	0.1111	0.13
rs2501870	A	G	0.2373	0.3889	0.5111	0.3652	0.3556	0.191	0.3041	0.2614	0.4111	0.3889	0.4556	0.3444	0.3728
rs55802895	T	C	0.1441	0.03623	0.1111	0.06742	0.09444	0.1798	0.1138	0.1705	0.08889	0.1222	0.1333	0.1111	0.125
rs72549319	0	A	0	0	0	0	0	0	0	0	0	0	0	0	0
rs72549320	0	G	0	0	0	0	0	0	0	0	0	0	0	0	0
rs72549321	0	G	0	0	0	0	0	0	0	0	0	0	0	0	0
rs72549322	0	A	0	0	0	0	0	0	0	0	0	0	0	0	0
rs72549323	0	G	0	0	0	0	0	0	0	0	0	0	0	0	0
rs72549324	0	T	0	0	0	0	0	0	0	0	0	0	0	0	0
rs12072582	C	G	0	0.04854	0	0.02809	0.01111	0	0.01306	0	0	0	0	0	0
rs1800822	T	C	0.1017	0.02657	0.7556	0.1236	0.1167	0.09551	0.1119	0.2045	0.3333	0.2667	0.4	0.3333	0.308
rs72549325	0	G	0	0	0	0	0	0	0	0	0	0	0	0	0
rs72549326	0	C	0	0	0	0	0	0	0	0	0	0	0	0	0
rs2266782	A	G	0.3814	0.5483	0.1444	0.3764	0.3944	0.3652	0.3787	0.3523	0.2889	0.3556	0.2111	0.2556	0.2924
rs72549327	0	T	0	0	0	0	0	0	0	0	0	0	0	0	0
rs1050902	0	T	0	0	0	0	0	0	0	0	0	0	0	0	0
rs1736557	A	G	0.0678	0.02174	0.05556	0.05056	0.05	0.05747	0.05263	0.05682	0.07778	0.08889	0.1222	0.1222	0.09375
rs2066530	C	T	0	0.04589	0	0.03933	0.01667	0.01124	0.02239	0	0	0	0	0	0
rs909530	T	C	0.2542	0.4855	0.7333	0.4318	0.3523	0.2701	0.3517	0.3068	0.4222	0.3556	0.4667	0.4	0.3906
rs2066536	0	C	0	0	0	0	0	0	0	0	0	0	0	0	0
rs61753344	0	G	0	0	0	0	0	0	0	0	0	0	0	0	0
rs2266780	G	A	0.161	0.007246	0.04444	0.07865	0.1348	0.1364	0.1165	0.09091	0.05556	0.07778	0.05556	0.04444	0.06473
rs72549330	0	G	0	0	0	0	0	0	0	0	0	0	0	0	0
rs28363581	C	T	0	0.009662	0	0	0	0	0	0	0	0	0.01111	0	0.002232
rs2066532	C	G	0	0.004831	0	0.005618	0	0.005618	0.003731	0	0	0	0	0	0
rs72549331	0	G	0	0	0	0	0	0	0	0	0	0	0	0	0
rs1050906	0	A	0	0	0	0	0	0	0	0	0	0	0	0	0
rs72549334	0	C	0	0	0	0	0	0	0	0	0	0	0	0	0
rs72549335	0	G	0	0	0	0	0	0	0	0	0	0	0	0	0
rs1736565	C	T	0.4661	0.1787	0.04444	0.2809	0.3556	0.4831	0.3731	0.3864	0.2667	0.3111	0.2556	0.2778	0.2991
rs2272797	A	G	0.1207	0.1957	0.04444	0.1494	0.1512	0.08235	0.1279	0.05814	0.05556	0.08889	0.03333	0.05556	0.0583
rs7889839	G	A	0.1271	0.2126	0.04444	0.1854	0.1778	0.118	0.1604	0.06818	0.05556	0.08889	0.05556	0.05556	0.06473
rs7886938	A	G	0.1271	0.2126	0.04444	0.1854	0.1778	0.118	0.1604	0.06818	0.05556	0.08889	0.05556	0.05556	0.06473
rs2020870	G	A	0.0339	0.07246	0	0.1011	0.06667	0.07303	0.08022	0.03409	0.02222	0.02222	0.01111	0.04444	0.02679
rs55708639	0	G	0	0	0	0	0	0	0	0	0	0	0	0	0
rs2020860	C	T	0.0339	0.3309	0	0.191	0.1278	0.04545	0.1217	0.03409	0.03333	0.07778	0.01111	0.02222	0.03571
rs2307492	C	T	0.1525	0.1908	0.1778	0.07865	0.08889	0.1292	0.09888	0.1023	0.1333	0.08889	0.1222	0.1667	0.1228
rs2020861	G	A	0.3983	0.744	0.95556	0.5955	0.5722	0.427	0.5317	0.5	0.6556	0.6333	0.7889	0.7	0.6562
rs28369895	A	G	0	0.03623	0	0.03371	0.01667	0	0.01685	0	0.01111	0	0	0	0.002232
rs2020866	T	C	0	0.01449	0	0.01124	0.01111	0	0.007463	0	0	0	0	0	0
rs2020863	G	A	0.07627	0.03865	0.4667	0.1348	0.07865	0.07303	0.09551	0.1477	0.3222	0.2	0.2889	0.2556	0.2433
rs7536646	A	G	0	0.1643	0	0.09551	0.04444	0.02247	0.0541	0	0.01111	0	0	0	0.002232
rs28369899	C	G	0	0.04348	0	0.01124	0.01667	0	0.009363	0	0	0	0	0	0
rs6671692	A	G	0	0.1643	0	0.09659	0.04494	0.02326	0.05513	0	0.01111	0	0	0	0.002232
rs2020865	G	T	0.0339	0.3671	0	0.2273	0.1167	0.0618	0.1348	0.04545	0.03333	0.1	0.01111	0.01111	0.04018
rs6661174	C	T	0	0.1643	0	0.09551	0.05	0.02247	0.05597	0	0.01111	0	0	0	0.002232
rs2020869	G	A	0.2119	0.1643	0.4889	0.09551	0.1889	0.2079	0.1642	0.2326	0.2778	0.2889	0.4444	0.3864	0.3266
rs6664553	C	T	0	0.1594	0	0.09551	0.04444	0.02247	0.0541	0	0.01111	0	0	0	0.002232
rs7512785	T	C	0.3136	0.3092	0.4889	0.2697	0.3278	0.3068	0.3015	0.2841	0.3	0.3667	0.5	0.4222	0.375
rs7515157	T	C	0.3136	0.4733	0.4889	0.3652	0.3708	0.3315	0.3558	0.2907	0.3111	0.3667	0.5	0.4091	0.3761
rs56841822	G	C	0	0.02174	0	0.005618	0.01111	0	0.005597	0	0	0	0	0	0
rs742350	T	C	0.1441	0.5024	0	0.3258	0.1889	0.1307	0.2154	0.09091	0.06667	0.08889	0.05556	0.05556	0.07143
rs16864314	G	A	0	0.1675	0	0.07303	0.07865	0.02809	0.05993	0	0.01111	0.02222	0	0.01111	0.008929
rs1126692	G	A	0.1441	0.587	0	0.3837	0.2303	0.1379	0.25	0.09091	0.07778	0.08889	0.05556	0.06667	0.07589
rs60639054	T	C	0	0.01449	0	0.005618	0	0.005618	0.003731	0	0	0	0	0	0
rs12954	T	C	0.2034	0.1256	0.4778	0.1011	0.1667	0.2022	0.1567	0.2273	0.3889	0.2556	0.4	0.3409	0.3229
rs7877	T	C	0.3475	0.7923	0.4778	0.5112	0.4278	0.3539	0.431	0.3256	0.4667	0.3667	0.4667	0.4091	0.4077
rs3737926	T	C	0	0	0	0	0	0	0	0	0	0	0	0	0
rs3737925	T	A	0	0	0	0	0	0	0	0	0	0	0	0	0
rs1042767	C	T	0	0.2681	0	0.1404	0.05556	0.03371	0.07649	0	0.01111	0.02222	0	0.01111	0.008929
rs61342270	C	G	0	0.009662	0	0.01124	0.005556	0	0.005597	0	0	0	0.01111	0	0.002232
rs2223477	G	A	0.3814	0.6498	0.5333	0.5225	0.3833	0.3989	0.4347	0.2841	0.3889	0.3667	0.3	0.3333	0.3348
rs3738046	C	G	0	0.004831	0	0.005682	0	0	0.001873	0	0	0	0	0	0
rs2234697	T	C	0	0.02174	0	0.01124	0	0	0.003759	0	0	0	0	0	0
rs2234698	C	T	0.02542	0	0	0	0.01111	0.02809	0.01311	0	0	0.01111	0.02222	0	0.006696
rs4986931	0	G	0	0	0	0	0	0	0	0	0	0	0	0	0
rs2234699	0	T	0	0	0	0	0	0	0	0	0	0	0	0	0
rs1051740	C	T	0.3305	0.1366	0.4111	0.2303	0.2472	0.2416	0.2397	0.25	0.3889	0.3333	0.4556	0.3333	0.3527
rs2292566	A	G	0.1356	0.1546	0	0.1517	0.1611	0.1461	0.153	0.125	0.08889	0.1556	0.04444	0.1222	0.1071
rs2292568	T	C	0.02542	0.007246	0	0.03371	0.03889	0.05056	0.04104	0.06818	0.07778	0.08889	0.04444	0.06667	0.0692
rs1051741	T	C	0.1186	0.09903	0	0.08621	0.07222	0.08046	0.07955	0.03409	0.04444	0.04444	0.01111	0.01111	0.02902
rs2234700	C	T	0	0.08696	0	0.03409	0.02222	0	0.0188	0.02273	0.02222	0	0	0.01111	0.01116
rs4149229	A	G	0	0.1184	0	0.06742	0.01667	0.01124	0.03172	0.02273	0.01111	0	0	0.01111	0.008929
rs4149230	C	G	0.02542	0	0	0.02247	0.02778	0.04494	0.03172	0.05682	0.07778	0.08889	0.04444	0.06667	0.06696
rs7081	C	T	0.0339	0.5362	0	0.4318	0.2	0.08989	0.2397	0.03409	0.08889	0.05556	0.05556	0.06667	0.06027
rs1064845	T	C	0	0.02657	0	0.005618	0.01667	0	0.007491	0	0	0	0	0	0
rs4327199	0	G	0	0	0	0	0	0	0	0	0	0	0	0	0
rs1275523	0	A	0	0	0	0	0	0	0	0	0	0	0	0	0
rs1275524	A	G	0	0.002415	0	0	0	0	0	0	0	0	0	0	0
rs56970590	C	T	0.01695	0.05556	0	0.02809	0.06742	0.03977	0.04511	0.03409	0.04444	0.03333	0.01111	0.04444	0.03348
rs2295474	0	C	0	0	0	0	0	0	0	0	0	0	0	0	0
rs207440	T	C	0.0339	0.06763	0	0.02809	0.03889	0.02809	0.03172	0.03409	0.02222	0	0.02222	0	0.01562
rs1042036	0	G	0	0	0	0	0	0	0	0	0	0	0	0	0
rs1884725	A	G	0.2288	0.2536	0.2222	0.191	0.2697	0.2247	0.2285	0.25	0.2667	0.2778	0.2778	0.2444	0.2634
rs669884	0	G	0	0	0	0	0	0	0	0	0	0	0	0	0
rs566362	0	G	0	0	0	0	0	0	0	0	0	0	0	0	0
rs2295475	A	G	0.2712	0.04348	0.6364	0.1292	0.25	0.2247	0.2015	0.3068	0.4111	0.3667	0.4111	0.4444	0.3884
rs4407290	A	G	0.02542	0.002415	0	0.01124	0.05	0.05618	0.03918	0.01136	0.01111	0.03333	0.01111	0.02222	0.01786
rs28936701	0	G	0	0	0	0	0	0	0	0	0	0	0	0	0
rs4986888	C	G	0	0.05556	0	0.03409	0.02247	0.005682	0.02075	0	0	0.01111	0	0	0.002232
rs56175199	0	G	0	0	0	0	0	0	0	0	0	0	0	0	0
rs1056836	C	G	0.4492	0.8357	0.1111	0.5787	0.5389	0.4205	0.5131	0.3409	0.1778	0.2111	0.1444	0.1778	0.2098
rs56010818	0	C	0	0	0	0	0	0	0	0	0	0	0	0	0
rs55989760	0	C	0	0	0	0	0	0	0	0	0	0	0	0	0
rs56305281	0	G	0	0	0	0	0	0	0	0	0	0	0	0	0
rs4398252	0	T	0	0	0	0	0	0	0	0	0	0	0	0	0
rs55771538	0	C	0	0	0	0	0	0	0	0	0	0	0	0	0
rs72549381	0	G	0	0	0	0	0	0	0	0	0	0	0	0	0
rs28936700	0	C	0	0	0	0	0	0	0	0	0	0	0	0	0
rs4987135	0	C	0	0	0	0	0	0	0	0	0	0	0	0	0
rs4149522	T	C	0	0	0	0	0	0	0	0	0	0	0	0	0
rs1057056	T	C	0.008475	0.4078	0.03333	0.2921	0.1556	0.04494	0.1642	0.02273	0.06667	0.08889	0.04444	0.06818	0.0583
rs1530031	C	T	0.4322	0.6473	0.8	0.6292	0.5393	0.3647	0.5133	0.4886	0.7	0.7333	0.7444	0.6556	0.6652
rs1057055	0	A	0	0	0	0	0	0	0	0	0	0	0	0	0
rs4149521	G	A	0	0	0	0	0	0	0	0	0	0	0	0	0
rs3748934	A	G	0	0.004831	0	0	0	0	0	0	0	0	0	0	0
rs3748933	T	C	0	0	0	0	0	0	0	0	0	0	0	0	0
rs3748932	0	C	0	0	0	0	0	0	0	0	0	0	0	0	0
rs3748931	A	G	0	0	0	0	0	0	0	0	0	0	0	0	0
rs3748930	C	G	0.4746	0.6449	0.8	0.6149	0.5341	0.3864	0.5114	0.5349	0.7111	0.7556	0.7444	0.6667	0.6839
rs4149520	G	A	0	0	0	0	0	0	0	0	0	0	0	0	0
rs1465829	A	G	0	0.01691	0	0	0.01111	0	0.003731	0	0	0	0	0	0
rs3828193	T	G	0.4746	0.02657	0.7667	0.1875	0.3202	0.3146	0.2744	0.4886	0.6444	0.6444	0.7	0.6	0.6161
rs72549391	C	A	0	0	0	0	0	0.005618	0.001866	0	0	0	0	0	0
rs45611232	A	G	0.01695	0.007246	0	0.01124	0.01111	0.005618	0.009328	0	0	0	0	0.01111	0.002232
rs72549392	0	C	0	0	0	0	0	0	0	0	0	0	0	0	0
rs17036104	G	T	0.04237	0.04831	0	0.03933	0.04444	0.0618	0.04851	0.02273	0	0.01111	0.01111	0.01111	0.01116
rs14700	0	A	0	0	0	0	0	0	0	0	0	0	0	0	0
rs1047309	0	A	0	0	0	0	0	0	0	0	0	0	0	0	0
rs3731680	G	A	0.05085	0.04831	0	0.03933	0.04444	0.0618	0.04851	0.02273	0	0.01111	0.01111	0.01111	0.01116
rs1047310	0	G	0	0	0	0	0	0	0	0	0	0	0	0	0
rs1047311	0	G	0	0	0	0	0	0	0	0	0	0	0	0	0
rs3754926	A	G	0	0.1111	0	0.08427	0.06667	0.005618	0.05224	0.01136	0.01111	0.01111	0	0	0.006696
rs6739225	G	A	0	0.04369	0	0.02247	0.005556	0.005618	0.01119	0	0.01111	0	0	0	0.002232
rs4149430	T	C	0	0	0	0	0.01124	0	0.003745	0	0	0.01136	0	0	0.002242
rs1402467	G	C	0.1864	0.94686	0	0.6011	0.3889	0.2753	0.4216	0.1628	0.08889	0.1667	0.1	0.1222	0.1278
rs13032083	0	A	0	0	0	0	0	0	0	0	0	0	0	0	0
rs6710340	C	A	0	0.05097	0	0.03371	0.005556	0.005618	0.01493	0	0.01111	0	0	0	0.002232
rs17851810	0	A	0	0	0	0	0	0	0	0	0	0	0	0	0
rs1050891	G	A	0.2203	0.1377	0.5667	0.1628	0.2556	0.2303	0.217	0.375	0.5333	0.4444	0.4667	0.4432	0.4529
rs16840132	C	G	0	0.03382	0	0.03371	0.005556	0	0.01306	0	0	0	0	0	0
rs4245861	T	C	0.2203	0.1408	0.5667	0.1705	0.2614	0.236	0.2226	0.375	0.5333	0.4444	0.4556	0.4444	0.4509
rs4646333	A	G	0.2203	0.1377	0.5667	0.1685	0.2556	0.236	0.2201	0.375	0.5333	0.4556	0.4556	0.4432	0.4529
rs496550	T	C	0.4407	0.7512	0.3556	0.6517	0.5278	0.5337	0.5709	0.4432	0.4111	0.4	0.4111	0.3778	0.4085
rs495714	C	T	0.4407	0.7512	0.3556	0.6477	0.5278	0.5341	0.5695	0.4432	0.4111	0.4	0.4111	0.3778	0.4085
rs3732038	0	A	0	0	0	0	0	0	0	0	0	0	0	0	0
rs473351	T	C	0.4322	0.2415	0.2111	0.3427	0.4157	0.4886	0.4154	0.3636	0.2778	0.3222	0.2778	0.3068	0.3094
rs72549394	0	C	0	0	0	0	0	0	0	0	0	0	0	0	0
rs1521808	T	C	0	0.0314	0	0.01124	0.005618	0	0.005618	0	0	0	0	0	0
rs72549395	0	G	0	0	0	0	0	0	0	0	0	0	0	0	0
rs72549396	0	G	0	0	0	0	0	0	0	0	0	0	0	0	0
rs72549397	0	G	0	0	0	0	0	0	0	0	0	0	0	0	0
rs497692	T	C	0.4407	0.8043	0.3556	0.6629	0.55	0.5393	0.584	0.4318	0.4111	0.4	0.4222	0.3778	0.4085
rs72549399	0	C	0	0	0	0	0	0	0	0	0	0	0	0	0
rs11568373	C	T	0	0.09903	0	0.05114	0.005618	0	0.0188	0	0.01111	0	0	0	0.002232
rs72549401	0	G	0	0	0	0	0	0	0	0	0	0	0	0	0
rs72549402	0	T	0	0	0	0	0	0	0	0	0	0	0	0	0
rs2287622	A	G	0.4153	0.4565	0.5111	0.4663	0.4556	0.4326	0.4515	0.5227	0.6889	0.5	0.6778	0.6111	0.6004
rs7563233	C	T	0.008475	0.3961	0	0.2528	0.07778	0.0618	0.1306	0.02273	0.07778	0.02222	0.03333	0.04444	0.04018
rs2287617	T	C	0	0	0	0	0	0	0	0	0	0	0	0	0
rs2287616	G	A	0	0	0.2333	0.005618	0.02247	0.01149	0.01321	0.06818	0.04444	0.05556	0.03333	0.01111	0.04241
rs72551306	0	C	0	0	0	0	0	0	0	0	0	0	0	0	0
rs4148777	G	A	0.0339	0.07971	0	0.07303	0.005556	0.02907	0.03585	0.04545	0	0.02222	0.03333	0.01111	0.02232
rs3815675	G	A	0	0	0.2333	0.005618	0.02222	0.01124	0.01306	0.06818	0.04444	0.05556	0.03333	0.01111	0.04241
rs4148776	G	A	0.04237	0.3478	0	0.2386	0.06667	0.08427	0.1292	0.06818	0.05556	0.04444	0.04444	0.04444	0.05134
rs3755162	T	G	0.0339	0.07971	0	0.06818	0.005556	0.02809	0.03371	0.04545	0	0.02222	0.03333	0.01111	0.02232
rs7578587	C	T	0	0.1932	0	0.1136	0.03333	0.02809	0.05805	0	0.03333	0.02222	0.01111	0.01111	0.01562
rs3770602	A	G	0.339	0.1739	0.6222	0.2247	0.3833	0.3315	0.3134	0.4091	0.6111	0.4444	0.6111	0.5682	0.5291
rs4148770	G	A	0.008475	0.1739	0.08889	0.118	0.07778	0.05618	0.08396	0.09091	0.07778	0.03333	0.04444	0.03333	0.0558
rs4668115	T	C	0.3051	0.1715	0.6222	0.2159	0.3611	0.2921	0.2903	0.4091	0.6111	0.4333	0.5889	0.5682	0.5224
rs4148768	A	G	0.0678	0.03865	0.2444	0.05114	0.07303	0.1193	0.08113	0.1364	0.1111	0.1667	0.08889	0.1222	0.125
rs3731722	G	A	0.0339	0.04831	0.3	0.09551	0.07865	0.03933	0.07116	0.06818	0.1444	0.1444	0.1778	0.2045	0.148
rs7563682	C	T	0.4153	0.3285	0.9	0.3933	0.4438	0.3483	0.3951	0.4886	0.6111	0.6556	0.5556	0.7	0.6027
rs11684227	A	G	0.4237	0.4372	0.9	0.5057	0.4651	0.4023	0.4577	0.5	0.6222	0.6778	0.5667	0.7	0.6138
rs11678615	T	C	0.0339	0.1522	0.3	0.1629	0.1	0.04494	0.1026	0.06818	0.1556	0.1556	0.1889	0.2045	0.1547
rs16834027	A	G	0.1102	0.1135	0	0.07865	0.05556	0.08989	0.07463	0.06818	0.03333	0.06667	0.04444	0.04444	0.05134
rs16834034	G	T	0.1102	0.2536	0	0.125	0.07778	0.1011	0.1011	0.06818	0.06667	0.07778	0.05556	0.05556	0.06473
rs6729738	C	T	0.4153	0.3357	0.1	0.3708	0.4607	0.4944	0.4419	0.3977	0.3222	0.2556	0.2889	0.2444	0.3013
rs60606072	T	C	0	0.1498	0	0.1193	0.03409	0.01724	0.05703	0	0.01111	0.02222	0.05556	0	0.01786
rs13397243	0	T	0	0	0	0	0	0	0	0	0	0	0	0	0
rs2043449	C	T	0.04237	0.3792	0.04444	0.1591	0.1067	0.05618	0.1071	0.01136	0.08889	0.05556	0.1	0.03333	0.05804
rs17851797	0	A	0	0	0	0	0	0	0	0	0	0	0	0	0
rs1048013	C	T	0.4407	0.8527	0.6333	0.691	0.6167	0.4326	0.5802	0.5114	0.6111	0.6222	0.6778	0.5556	0.596
rs72551314	0	C	0	0	0	0	0	0	0	0	0	0	0	0	0
rs61733615	0	C	0	0	0	0	0	0	0	0	0	0	0	0	0
rs59443548	T	C	0	0.0314	0	0.02273	0.01111	0	0.01124	0	0	0	0	0	0
rs2229381	T	C	0	0.02657	0	0.01124	0	0.005682	0.005639	0	0	0	0	0	0
rs72551315	0	C	0	0	0	0	0	0	0	0	0	0	0	0	0
rs1126788	0	T	0	0	0	0	0	0	0	0	0	0	0	0	0
rs1126790	0	G	0	0	0	0	0	0	0	0	0	0	0	0	0
rs1126792	0	T	0	0	0	0	0	0	0	0	0	0	0	0	0
rs1126793	0	C	0	0	0	0	0	0	0	0	0	0	0	0	0
rs1126798	0	A	0	0	0	0	0	0	0	0	0	0	0	0	0
rs1126802	0	C	0	0	0	0	0	0	0	0	0	0	0	0	0
rs1126803	0	A	0	0	0	0	0	0	0	0	0	0	0	0	0
rs1126804	0	A	0	0	0	0	0	0	0	0	0	0	0	0	0
rs17863762	A	G	0.0339	0	0	0.005618	0.03333	0.01124	0.01679	0.03409	0	0.01111	0	0	0.008929
rs56935833	0	G	0	0	0	0	0	0	0	0	0	0	0	0	0
rs45523834	0	T	0	0	0	0	0	0	0	0	0	0	0	0	0
rs58704432	T	C	0	0	0	0	0	0	0	0	0	0	0	0	0
rs72551329	0	C	0	0	0	0	0	0	0	0	0	0	0	0	0
rs72551330	C	T	0.01695	0	0	0.005618	0.01111	0.01685	0.01119	0.02273	0.01111	0	0	0.01111	0.008929
rs66915469	G	T	0	0	0	0	0	0	0	0	0	0	0	0	0
rs58597806	0	G	0	0	0	0	0	0	0	0	0	0	0	0	0
rs7586110	G	T	0.3475	0.2367	0.05556	0.2557	0.3333	0.3483	0.3127	0.2614	0.1222	0.2333	0.1667	0.2778	0.2121
rs61261057	A	G	0	0.009662	0	0	0	0	0	0	0	0.01111	0	0	0.002232
rs6759892	G	T	0.3814	0.4034	0.1	0.3258	0.4	0.3708	0.3657	0.3295	0.1667	0.3222	0.2444	0.3333	0.279
rs1042707	0	A	0	0	0	0	0	0	0	0	0	0	0	0	0
rs1042708	0	C	0	0	0	0	0	0	0	0	0	0	0	0	0
rs1105880	G	A	0.3136	0.3986	0.1	0.309	0.3667	0.3202	0.3321	0.2841	0.1667	0.3	0.2222	0.3222	0.2589
rs17863783	T	G	0.0339	0.1643	0.04444	0.07303	0.06667	0.02247	0.0541	0.06818	0.04444	0.08889	0.07778	0.05556	0.06696
rs72551334	0	A	0	0	0	0	0	0	0	0	0	0	0	0	0
rs17874942	0	T	0	0	0	0	0	0	0	0	0	0	0	0	0
rs3755320	A	C	0.1271	0.08454	0.1111	0.125	0.09659	0.09091	0.1042	0.1512	0.1556	0.1111	0.1	0.1	0.1233
rs72551335	0	C	0	0	0	0	0	0	0	0	0	0	0	0	0
rs6755571	A	C	0.05085	0	0	0.01685	0.03371	0.05114	0.03383	0.04545	0	0.02222	0.02222	0.01111	0.02009
rs28898617	G	A	0	0	0	0	0	0	0	0	0	0	0	0	0
rs45625338	T	C	0	0	0	0	0	0	0	0	0.01111	0	0	0	0.002232
rs4124874	G	T	0.4237	0.8986	0.4778	0.6685	0.5722	0.5225	0.5877	0.5341	0.4778	0.5556	0.4886	0.5333	0.5179
rs10929302	A	G	0.2712	0.3406	0.3667	0.264	0.3278	0.3258	0.306	0.2955	0.2556	0.3295	0.3222	0.4	0.3206
rs1976391	G	A	0.2881	0.5266	0.3667	0.3523	0.3889	0.3793	0.3736	0.3182	0.2889	0.3778	0.3222	0.4222	0.346
rs3755319	C	A	0.4237	0.756	0.4778	0.5843	0.5167	0.5056	0.5354	0.5227	0.4778	0.5333	0.4444	0.5222	0.5
rs887829	T	C	0.2881	0.5266	0.3667	0.3539	0.3944	0.3693	0.3727	0.3182	0.2889	0.3778	0.3222	0.4222	0.346
rs4148323	A	G	0	0	0.02222	0	0	0	0	0.01136	0.02222	0.01111	0.01111	0.04444	0.02009
rs72551340	0	C	0	0	0	0	0	0	0	0	0	0	0	0	0
rs56059937	0	T	0	0	0	0	0	0	0	0	0	0	0	0	0
rs72551341	0	T	0	0	0	0	0	0	0	0	0	0	0	0	0
rs72551342	0	T	0	0	0	0	0	0	0	0	0	0	0	0	0
rs72551343	0	C	0	0	0	0	0	0	0	0	0	0	0	0	0
rs45627238	A	C	0	0	0	0	0	0	0	0	0	0	0	0	0
rs72551344	0	T	0	0	0	0	0	0	0	0	0	0	0	0	0
rs72551345	0	G	0	0	0	0	0	0	0	0	0	0	0	0	0
rs62625011	0	G	0	0	0	0	0	0	0	0	0	0	0	0	0
rs72551348	0	A	0	0	0	0	0	0	0	0	0	0	0	0	0
rs72551349	0	C	0	0	0	0	0	0	0	0	0	0	0	0	0
rs72551350	0	C	0	0	0	0	0	0	0	0	0	0	0	0	0
rs72551351	0	A	0	0	0	0	0	0	0	0	0	0	0	0	0
rs55750087	0	C	0	0	0	0	0	0	0	0	0	0	0	0	0
rs72551352	0	G	0	0	0	0	0	0	0	0	0	0	0	0	0
rs72551353	0	C	0	0	0	0	0	0	0	0	0	0	0	0	0
rs72551354	0	C	0	0	0	0	0	0	0	0	0	0	0	0	0
rs72551355	0	G	0	0	0	0	0	0	0	0	0	0	0	0	0
rs72551357	0	A	0	0	0	0	0	0	0	0	0	0	0	0	0
rs28900406	T	C	0	0.009662	0	0.005618	0	0	0.001866	0	0	0	0	0	0
rs72551361	0	T	0	0	0	0	0	0	0	0	0	0	0	0	0
rs1042709	0	G	0	0	0	0	0	0	0	0	0	0	0	0	0
rs10929303	T	C	0.2034	0.3792	0.3111	0.3596	0.2667	0.2472	0.291	0.1591	0.3222	0.2889	0.2444	0.2	0.2433
rs1042640	G	C	0.2034	0.1643	0.3111	0.236	0.2111	0.2191	0.222	0.1591	0.2889	0.2667	0.2222	0.2	0.2277
rs8330	G	C	0.2288	0.4034	0.3111	0.3708	0.2722	0.2584	0.3004	0.1705	0.3222	0.3	0.2556	0.2	0.25
rs1801282	G	C	0.07627	0	0.1778	0.02247	0.05556	0.1067	0.06157	0.09091	0.1778	0.1111	0.1	0.1111	0.1183
rs4135352	0	C	0	0	0	0	0	0	0	0	0	0	0	0	0
rs72551364	0	C	0	0	0	0	0	0	0	0	0	0	0	0	0
rs3856806	T	C	0.1017	0.0314	0.1	0.0618	0.06667	0.1236	0.08396	0.04545	0.1333	0.08889	0.08889	0.07778	0.08705
rs1152003	G	C	0.3136	0.6304	0.7889	0.6461	0.5	0.3989	0.5149	0.5111	0.6333	0.4889	0.7386	0.5909	0.6036
rs9833097	A	G	0.07627	0.1039	0.5444	0.1437	0.1333	0.1348	0.1372	0.2159	0.4222	0.2778	0.4667	0.2386	0.3251
rs2341968	C	T	0.008475	0.2063	0	0.1307	0.05556	0.01149	0.06604	0.02273	0.01136	0.06667	0	0	0.02018
rs2341970	T	C	0.2373	0.08213	0.3222	0.1685	0.1944	0.3182	0.2266	0.1591	0.1778	0.2222	0.1778	0.2556	0.1987
rs9879642	T	C	0	0.06098	0	0.01149	0.01667	0.005618	0.01128	0	0	0.01111	0	0	0.002232
rs1042350	0	C	0	0	0	0	0	0	0	0	0	0	0	0	0
rs1042351	0	C	0	0	0	0	0	0	0	0	0	0	0	0	0
rs1042352	0	G	0	0	0	0	0	0	0	0	0	0	0	0	0
rs9036	G	A	0.1695	0.07729	0	0.1573	0.15	0.1854	0.1642	0.1932	0.06667	0.07778	0.1222	0.1364	0.1188
rs9842091	C	T	0.0339	0.3068	0	0.1818	0.09091	0.05056	0.1075	0.04545	0.03409	0.03333	0.05556	0.01111	0.03587
rs149836	0	C	0	0	0	0	0	0	0	0	0	0	0	0	0
rs72551365	0	G	0	0	0	0	0	0	0	0	0	0	0	0	0
rs72551366	G	C	0	0.02184	0	0.005747	0.005618	0.005682	0.005682	0	0	0	0	0	0
rs1444241	T	C	0	0.1329	0.08889	0.1011	0.02247	0.01685	0.04682	0.03409	0.04444	0	0.05556	0.02222	0.03125
rs4679028	A	G	0.2881	0.5483	0.2333	0.4607	0.3167	0.2443	0.3408	0.2674	0.1556	0.1778	0.1333	0.1818	0.1824
rs171248	C	T	0.3814	0.4155	0.1778	0.4943	0.4111	0.375	0.4264	0.4091	0.4222	0.3778	0.5	0.4667	0.4353
rs183574	C	A	0.3814	0.1111	0.1778	0.2753	0.3167	0.3539	0.3153	0.3864	0.3889	0.3667	0.5	0.4884	0.4253
rs6799737	G	T	0.008475	0.1675	0.02222	0.06322	0.1111	0.06742	0.08083	0.03409	0.07778	0.03333	0.07778	0.07955	0.06054
rs6792261	T	C	0.008475	0.1594	0.02222	0.0618	0.1056	0.06742	0.07836	0.03409	0.07778	0.03333	0.07778	0.07955	0.06054
rs704930	T	G	0	0.1256	0	0.0618	0.04444	0.01124	0.03918	0.01136	0.03333	0	0	0	0.008929
rs149738	G	A	0.3814	0.2415	0.1778	0.3793	0.3667	0.3652	0.3703	0.3977	0.4111	0.3667	0.4889	0.4667	0.4263
rs735320	T	C	0.178	0.1812	0	0.1404	0.1889	0.142	0.1573	0.1023	0.04444	0.07778	0.06667	0.06667	0.07143
rs741817	A	C	0	0.1135	0	0.03448	0.02809	0.01124	0.02453	0.01136	0	0	0.01111	0	0.004464
rs7623741	T	C	0	0.0628	0	0.03933	0.01111	0	0.01679	0	0	0	0.01111	0	0.002232
rs9816821	G	A	0	0.05314	0	0.04494	0.01667	0.02247	0.02799	0	0.01111	0	0	0	0.002232
rs9859496	A	G	0	0.1159	0	0.08523	0.02778	0.02247	0.04494	0	0.01111	0	0.01111	0	0.004464
rs6771233	T	G	0.3559	0.3164	0.92222	0.3427	0.3833	0.3539	0.3601	0.5682	0.8111	0.6222	0.6333	0.6667	0.6607
rs6774801	T	G	0.3644	0.4348	0.92222	0.4326	0.4111	0.3793	0.4079	0.5682	0.8222	0.6222	0.6444	0.6667	0.6652
rs3814055	T	C	0.3898	0.2899	0.3556	0.3652	0.3611	0.3146	0.347	0.3488	0.3444	0.4222	0.4444	0.3864	0.3896
rs1063955	0	G	0	0	0	0	0	0	0	0	0	0	0	0	0
rs12721613	T	C	0	0.1763	0	0.0625	0.03889	0.02809	0.04307	0	0	0.01111	0	0.03333	0.008929
rs45610735	A	G	0	0	0	0.01124	0.01111	0.01685	0.01306	0.01136	0	0	0	0.01111	0.004464
rs72551371	0	C	0	0	0	0	0	0	0	0	0	0	0	0	0
rs45442294	0	G	0	0	0	0	0	0	0	0	0	0	0	0	0
rs72551372	0	G	0	0	0	0	0	0	0	0	0	0	0	0	0
rs72551373	0	G	0	0	0	0	0	0	0	0	0	0	0	0	0
rs72551374	0	A	0	0	0	0	0	0	0	0	0	0	0	0	0
rs6785049	G	A	0.2966	0.98068	0.2333	0.6966	0.6333	0.4944	0.6082	0.4091	0.3111	0.3	0.3	0.2556	0.3147
rs4058490	0	C	0	0	0	0	0	0	0	0	0	0	0	0	0
rs2276707	T	C	0.05932	0.3792	0.2333	0.3315	0.309	0.2386	0.2932	0.1818	0.2	0.1556	0.1667	0.1333	0.1674
rs35761343	A	G	0	0.01691	0	0	0.005556	0	0.001873	0	0	0	0	0	0
rs72551375	0	C	0	0	0	0	0	0	0	0	0	0	0	0	0
rs72551376	0	A	0	0	0	0	0	0	0	0	0	0	0	0	0
rs1143669	0	C	0	0	0	0	0	0	0	0	0	0	0	0	0
rs1920305	0	G	0	0	0	0	0	0	0	0	0	0	0	0	0
rs2293616	A	G	0.5	0.4928	0.2444	0.4607	0.3989	0.4045	0.4213	0.2727	0.1667	0.2556	0.1889	0.1222	0.2009
rs2257212	T	C	0.5	0.4903	0.2444	0.4607	0.3944	0.4045	0.4198	0.2727	0.1667	0.2556	0.1889	0.1222	0.2009
rs1143670	G	A	0.5	0.4203	0.2444	0.4438	0.3833	0.4045	0.4104	0.2727	0.1667	0.2444	0.1889	0.1222	0.1987
rs1143671	T	C	0.5	0.4903	0.2444	0.4607	0.3944	0.4045	0.4198	0.2727	0.1667	0.2556	0.1889	0.1222	0.2009
rs1143672	A	G	0.4915	0.4903	0.2444	0.4607	0.3944	0.3989	0.4179	0.2727	0.1667	0.2556	0.1889	0.1222	0.2009
rs1920314	0	A	0	0	0	0	0	0	0	0	0	0	0	0	0
rs1920313	T	C	0	0.1449	0	0.03933	0.01667	0.005618	0.02052	0	0	0.01111	0	0.02222	0.006696
rs4388019	0	T	0	0	0	0	0	0	0	0	0	0	0	0	0
rs3856650	A	T	0.4407	0.7512	0.6	0.5843	0.5333	0.4101	0.5093	0.5909	0.5778	0.6222	0.5667	0.5227	0.5762
rs6783962	G	T	0.3983	0.7923	0.4889	0.5682	0.4722	0.3678	0.4698	0.4886	0.4	0.5333	0.4333	0.3778	0.4464
rs1056522	A	G	0.3475	0.4662	0.4889	0.3876	0.3389	0.2733	0.334	0.3636	0.3333	0.5	0.3889	0.3444	0.3862
rs1054097	C	G	0.05085	0.05556	0.1111	0.08427	0.07778	0.0618	0.07463	0.1136	0.1889	0.08889	0.1444	0.1556	0.1384
rs3755739	A	G	0.2712	0.6787	0.5444	0.5398	0.3556	0.3315	0.4082	0.2614	0.4444	0.3778	0.3889	0.2889	0.3527
rs1473870	0	G	0	0	0	0	0	0	0	0	0	0	0	0	0
rs6664	T	C	0.2966	0.6522	0.4556	0.5284	0.3295	0.3523	0.4034	0.2727	0.4111	0.4	0.3	0.25	0.3274
rs3805114	G	T	0.05932	0.1208	0	0.08721	0.05	0.09302	0.07634	0.06818	0.01111	0.06667	0.03333	0.04444	0.04464
rs562	T	C	0.4661	0.2995	0.8556	0.3708	0.4722	0.5056	0.4496	0.6591	0.4889	0.7333	0.6444	0.5889	0.6228
rs1053387	0	G	0	0	0	0	0	0	0	0	0	0	0	0	0
rs3749442	A	G	0.1864	0.2246	0.1333	0.191	0.1889	0.2191	0.1996	0.2273	0.3222	0.1444	0.2	0.2222	0.2232
rs1053351	0	G	0	0	0	0	0	0	0	0	0	0	0	0	0
rs939336	A	G	0.4068	0.215	0.6556	0.2809	0.3889	0.4045	0.3582	0.5341	0.3667	0.5333	0.4889	0.5	0.4843
rs1053386	A	G	0	0.3213	0	0.1477	0.1067	0.04494	0.09962	0	0.03333	0	0.02222	0.01111	0.01339
rs7636910	C	T	0.3983	0.1981	0.2111	0.3596	0.3	0.309	0.3228	0.2273	0.2667	0.3222	0.2889	0.2778	0.2768
rs1902023	C	A	0.4831	0.6159	0.7889	0.5281	0.5278	0.5	0.5187	0.5227	0.6667	0.6333	0.6818	0.6444	0.63
rs72551389	0	G	0	0	0	0	0	0	0	0	0	0	0	0	0
rs72551390	0	C	0	0	0	0	0	0	0	0	0	0	0	0	0
rs7662029	A	G	0.4915	0.2198	0.08889	0.3371	0.3944	0.4438	0.3918	0.375	0.2222	0.2889	0.2667	0.2667	0.2835
rs7668258	T	C	0.4915	0.2198	0.08889	0.3371	0.3944	0.4438	0.3918	0.375	0.2222	0.2889	0.2667	0.2667	0.2835
rs12233719	T	G	0	0	0.03333	0	0	0	0	0	0	0	0	0.02222	0.004464
rs28365062	G	A	0.178	0.157	0.8111	0.1989	0.1685	0.2247	0.1974	0.3409	0.4889	0.4778	0.4318	0.3864	0.4257
rs7438284	A	T	0.4828	0.2198	0.08889	0.3371	0.3944	0.4494	0.3937	0.3837	0.2326	0.2889	0.2667	0.2667	0.2873
rs7439366	T	C	0.4915	0.2198	0.08889	0.3371	0.3876	0.4489	0.391	0.375	0.2222	0.2889	0.2667	0.2667	0.2835
rs4348159	0	C	0	0	0	0	0	0	0	0	0	0	0	0	0
rs72551394	T	G	0.0339	0.05072	0.03333	0.04545	0.03409	0.05618	0.04528	0.03409	0.01111	0.04444	0	0.06667	0.03125
rs72551395	T	A	0	0.04348	0.03333	0.01124	0.01667	0.005682	0.01124	0	0	0.01111	0	0.03333	0.008929
rs72551396	T	C	0.008475	0	0	0	0.01111	0.01124	0.007463	0	0	0.01111	0	0.01111	0.004464
rs3890590	0	G	0	0	0	0	0	0	0	0	0	0	0	0	0
rs7697037	G	A	0.1017	0.3083	0.5556	0.236	0.1556	0.1404	0.1772	0.1591	0.2222	0.1889	0.2333	0.1778	0.1964
rs41292949	0	A	0	0	0	0	0	0	0	0	0	0	0	0	0
rs41292951	0	G	0	0	0	0	0	0	0	0	0	0	0	0	0
rs6828191	0	G	0	0	0	0	0	0	0	0	0	0	0	0	0
rs1131878	C	T	0.3644	0.3913	0.2444	0.3391	0.3611	0.3034	0.3346	0.3068	0.3333	0.3778	0.4111	0.3778	0.3616
rs1051752	G	T	0	0.1208	0	0.0625	0.03371	0.02874	0.04167	0.01136	0.02222	0	0.01111	0	0.008929
rs1966151	G	A	0.2373	0.3261	0.04444	0.3523	0.2614	0.2416	0.2849	0.2386	0.1222	0.1222	0.1222	0.2	0.1607
rs13142440	T	G	0.2797	0.1473	0.2386	0.1854	0.2416	0.2303	0.2191	0.25	0.2778	0.3444	0.3667	0.2955	0.3072
rs13119049	T	A	0.2797	0.1473	0.2444	0.1854	0.2444	0.2303	0.2201	0.25	0.2778	0.3444	0.3667	0.2841	0.3049
rs72552707	0	A	0	0	0	0	0	0	0	0	0	0	0	0	0
rs1845555	0	C	0	0	0	0	0	0	0	0	0	0	0	0	0
rs4148311	T	C	0	0	0	0	0	0	0	0	0	0	0	0	0
rs4148310	0	T	0	0	0	0	0	0	0	0	0	0	0	0	0
rs2288741	G	T	0.1525	0.3454	0.08889	0.2191	0.1889	0.2753	0.2276	0.1705	0.1444	0.1333	0.1556	0.1222	0.1451
rs4148304	T	C	0.2034	0.08696	0.3667	0.07865	0.1056	0.1573	0.1138	0.1932	0.1778	0.1778	0.1889	0.1556	0.1786
rs4148301	T	C	0.1356	0.0628	0	0.08523	0.08046	0.09551	0.08712	0.05682	0.04444	0.04444	0.05556	0.06667	0.05357
rs11249454	C	T	0.1441	0.04106	0.3333	0.1364	0.1307	0.1494	0.1388	0.2386	0.4556	0.4444	0.4222	0.3409	0.3812
rs1347046	0	T	0	0	0	0	0	0	0	0	0	0	0	0	0
rs4149416	0	T	0	0	0	0	0	0	0	0	0	0	0	0	0
rs11731028	T	C	0.3136	0.07971	0.6667	0.2079	0.3	0.3652	0.291	0.4432	0.5889	0.5	0.5222	0.5333	0.5179
rs11249460	A	G	0.322	0.442	0.125	0.4157	0.3889	0.3352	0.3801	0.3409	0.3	0.3295	0.3333	0.3111	0.3229
rs1604741	G	A	0.4746	0.3382	0.6667	0.427	0.4778	0.4719	0.459	0.5581	0.6222	0.5444	0.5795	0.5778	0.5766
rs57806190	0	T	0	0	0	0	0	0	0	0	0	0	0	0	0
rs11569731	G	A	0.05085	0.1425	0	0.08989	0.05	0.06742	0.06903	0.02273	0.03333	0.05556	0.03333	0.02222	0.03348
rs3822172	C	T	0.1441	0.4324	0.04444	0.2955	0.1944	0.1517	0.2135	0.1477	0.1556	0.1333	0.2	0.1444	0.1562
rs4149528	C	T	0	0.02657	0.1333	0.04494	0.01667	0.03371	0.03172	0.04651	0.04444	0.04444	0.04444	0.06667	0.04933
rs3775770	T	C	0.2881	0.07729	0.1556	0.1685	0.2556	0.2697	0.2313	0.2273	0.1444	0.2667	0.1778	0.1889	0.2009
rs1881668	G	C	0.3136	0.5725	0.04444	0.4213	0.3556	0.2303	0.3358	0.2614	0.1778	0.1667	0.2444	0.2	0.2098
rs3736599	T	C	0.1102	0.2729	0.08889	0.1573	0.1111	0.09551	0.1213	0.1136	0.1333	0.1222	0.1111	0.07778	0.1116
rs66878317	G	A	0	0.0314	0	0.005618	0.01111	0.005618	0.007463	0	0	0	0	0	0
rs66472932	G	C	0	0.009662	0	0.01124	0	0.005682	0.005618	0	0	0	0.01111	0	0.002232
rs67437265	T	C	0.02542	0.04831	0.01111	0.02809	0.02778	0	0.01866	0	0.01111	0	0	0.01111	0.004464
rs4643786	C	T	0.05085	0.6932	0.01111	0.3596	0.2444	0.1011	0.2351	0.02273	0.05556	0.06667	0.04444	0.05556	0.04911
rs3756067	A	G	0.4322	0.2826	0.2444	0.3161	0.3167	0.2443	0.2925	0.2273	0.2333	0.2889	0.2667	0.2111	0.2455
rs72552711	0	G	0	0	0	0	0	0	0	0	0	0	0	0	0
rs17854155	0	A	0	0	0	0	0	0	0	0	0	0	0	0	0
rs11538214	0	A	0	0	0	0	0	0	0	0	0	0	0	0	0
rs1140449	0	G	0	0	0	0	0	0	0	0	0	0	0	0	0
rs1063469	0	A	0	0	0	0	0	0	0	0	0	0	0	0	0
rs11538231	0	T	0	0	0	0	0	0	0	0	0	0	0	0	0
rs3201997	0	C	0	0	0	0	0	0	0	0	0	0	0	0	0
rs3116448	0	A	0	0	0	0	0	0	0	0	0	0	0	0	0
rs1061018	0	A	0	0	0	0	0	0	0	0	0	0	0	0	0
rs3116439	0	T	0	0	0	0	0	0	0	0	0	0	0	0	0
rs1061017	0	G	0	0	0	0	0	0	0	0	0	0	0	0	0
rs2231142	T	G	0.1186	0	0.2333	0.1067	0.1278	0.1011	0.1119	0.125	0.2667	0.2667	0.2889	0.2889	0.2478
rs72552713	A	G	0	0	0	0	0	0	0	0	0	0	0	0	0
rs2231139	A	G	0	0.07488	0	0.04494	0.01111	0.01136	0.02247	0	0.01111	0	0.01111	0	0.004464
rs1050637	0	A	0	0	0	0	0	0	0	0	0	0	0	0	0
rs1154400	C	T	0.3559	0.3309	0.01111	0.3202	0.3167	0.2809	0.306	0.2159	0.1111	0.1889	0.1444	0.1444	0.1607
rs17216887	G	C	0.05932	0	0	0	0.01111	0.03933	0.01679	0	0.01111	0	0.02222	0.01111	0.008929
rs7687322	A	G	0.04237	0.256	0	0.2079	0.1611	0.03933	0.1362	0.02273	0.02222	0.04444	0.03333	0.03333	0.03125
rs2602836	A	G	0.4576	0.7415	0.7667	0.6067	0.5611	0.4663	0.5448	0.3864	0.5444	0.6667	0.6444	0.6667	0.5826
rs1126672	A	G	0.322	0.06039	0.01111	0.1348	0.1611	0.2472	0.181	0.1932	0.07778	0.1333	0.1111	0.1333	0.1295
rs1126671	T	C	0.339	0.1353	0.08889	0.2022	0.2444	0.264	0.2369	0.25	0.1222	0.1889	0.1778	0.2045	0.1883
rs1126670	C	A	0.339	0.1353	0.08889	0.2022	0.2444	0.264	0.2369	0.25	0.1222	0.1889	0.1818	0.2045	0.1892
rs2032349	A	G	0.01695	0.07488	0.07778	0.06742	0.08333	0.01685	0.05597	0.05682	0.04444	0.05556	0.06667	0.06818	0.0583
rs28987087	T	C	0	0.02899	0	0.01705	0.005556	0	0.007491	0	0	0	0	0	0
rs3762894	C	T	0.1271	0.2029	0	0.1966	0.1667	0.2102	0.191	0.2326	0.08889	0.08889	0.07955	0.05556	0.1081
rs4147546	T	C	0	0	0	0	0	0	0	0	0	0	0	0	0
rs6843298	0	G	0	0	0	0	0	0	0	0	0	0	0	0	0
rs4699735	0	T	0	0	0	0	0	0	0	0	0	0	0	0	0
rs10002894	G	A	0.178	0.1715	0.3889	0.191	0.2184	0.2022	0.2038	0.3182	0.3556	0.2	0.3667	0.2556	0.2991
rs10008281	A	C	0.2797	0.2536	0.01111	0.2443	0.2389	0.2978	0.2603	0.2273	0.1444	0.1444	0.1	0.1111	0.1451
rs6830685	G	A	0.178	0.09179	0.3889	0.1591	0.2079	0.1932	0.1868	0.3182	0.3556	0.2	0.3556	0.25	0.296
rs6811453	A	G	0.4237	0.04831	0	0.1685	0.2247	0.3371	0.2434	0.3295	0.08889	0.1667	0.1111	0.1667	0.1719
rs12512110	T	G	0.08475	0.07246	0.6	0.1193	0.1556	0.125	0.1335	0.07955	0.3667	0.4111	0.4	0.4318	0.3386
rs7684674	C	A	0	0.2246	0	0.1629	0.09444	0.01685	0.09142	0.03409	0.02222	0.03333	0.01111	0.02222	0.02455
rs28364341	0	C	0	0	0	0	0	0	0	0	0	0	0	0	0
rs3805324	A	G	0	0	0	0	0	0	0	0.01136	0	0	0	0	0.002232
rs6828526	A	G	0	0.004831	0	0.01685	0	0	0.005597	0	0.01111	0	0	0	0.002232
rs1826909	T	C	0.4068	0.08454	0	0.2079	0.2167	0.3258	0.25	0.3409	0.1111	0.1778	0.1111	0.1778	0.183
rs1126441	0	G	0	0	0	0	0	0	0	0	0	0	0	0	0
rs6413413	A	T	0	0	0	0.005747	0.005618	0.005618	0.00566	0	0	0	0	0	0
rs1041969	0	G	0	0	0	0	0	0	0	0	0	0	0	0	0
rs1229984	T	C	0	0	0	0.04494	0.0618	0.07303	0.05993	0.1136	0.1	0.01111	0.05556	0.05556	0.06696
rs1229983	C	T	0.0339	0.0314	0.1333	0.03448	0.04444	0.01124	0.03008	0.09091	0.05556	0.08889	0.08889	0.04444	0.07366
rs1789915	G	A	0.3814	0.1039	0.07778	0.1534	0.15	0.2472	0.1835	0.2614	0.1111	0.1667	0.1111	0.1444	0.1585
rs283413	A	C	0	0	0	0.01124	0.02778	0.03371	0.02425	0.03409	0.01111	0	0.01111	0.01111	0.01339
rs35385902	T	C	0	0.02184	0	0.005618	0.01111	0.005618	0.007463	0	0	0	0	0	0
rs72552717	0	C	0	0	0	0	0	0	0	0	0	0	0	0	0
rs971074	T	C	0.09322	0.1304	0.1889	0.1629	0.1	0.04494	0.1026	0.1477	0.07778	0.07778	0.1444	0.07778	0.1049
rs1042111	0	G	0	0	0	0	0	0	0	0	0	0	0	0	0
rs284797	0	C	0	0	0	0	0	0	0	0	0	0	0	0	0
rs1573496	G	C	0.09322	0	0.03333	0.0618	0.05556	0.02809	0.04851	0.1023	0.04444	0.01111	0.07778	0.05556	0.05804
rs1442477	T	C	0	0.2826	0.1556	0.191	0.1	0.04494	0.1119	0.06818	0.03333	0.05556	0.07778	0.03333	0.05357
rs61733374	0	G	0	0	0	0	0	0	0	0	0	0	0	0	0
rs4148254	T	C	0.04237	0.002415	0.1333	0.02247	0.02778	0.03933	0.02985	0.02273	0.08889	0.1111	0.1111	0.01111	0.0692
rs6851610	A	G	0	0.07488	0	0.08427	0.03333	0.01124	0.04291	0	0	0.01111	0.01111	0	0.004464
rs4148255	G	A	0	0	0.2222	0.02247	0.02247	0.01124	0.01873	0.06818	0.1556	0.03333	0.08889	0.08889	0.08705
rs11098261	A	G	0	0.03382	0	0.05114	0.02222	0.005682	0.02632	0	0	0.01111	0.01111	0	0.004464
rs17244722	C	T	0	0.04831	0	0.02247	0.01705	0.005618	0.01504	0	0	0	0.01111	0	0.002232
rs17238351	A	G	0	0.04831	0	0.02247	0.01667	0.005618	0.01493	0	0	0	0.01111	0	0.002232
rs3843482	0	G	0	0	0	0	0	0	0	0	0	0	0	0	0
rs5908	G	A	0.0339	0	0	0	0.01111	0.01124	0.007491	0.01136	0	0	0.01111	0	0.004464
rs5909	A	G	0.1356	0.02657	0.05556	0.06742	0.0618	0.06818	0.06579	0.05682	0.1444	0.2111	0.2222	0.1333	0.154
rs1044453	0	G	0	0	0	0	0	0	0	0	0	0	0	0	0
rs460415	0	C	0	0	0	0	0	0	0	0	0	0	0	0	0
rs272893	T	C	0.339	0.2198	0.3222	0.3315	0.35	0.3258	0.3358	0.3295	0.3111	0.2333	0.2889	0.4111	0.3147
rs4646201	0	G	0	0	0	0	0	0	0	0	0	0	0	0	0
rs1050152	T	C	0.4661	0	0.01111	0.2135	0.2722	0.382	0.2892	0.3023	0.06667	0.2	0.2	0.1889	0.1906
rs72552722	0	C	0	0	0	0	0	0	0	0	0	0	0	0	0
rs72552727	0	G	0	0	0	0	0	0	0	0	0	0	0	0	0
rs2405518	0	T	0	0	0	0	0	0	0	0	0	0	0	0	0
rs274558	G	A	0.3475	0.314	0.3222	0.3708	0.3944	0.3371	0.3675	0.3295	0.3222	0.2556	0.3	0.4205	0.3251
rs1045019	0	G	0	0	0	0	0	0	0	0	0	0	0	0	0
rs72552731	0	T	0	0	0	0	0	0	0	0	0	0	0	0	0
rs1045020	T	C	0.1525	0	0.07778	0.04598	0.05618	0.09551	0.06604	0.09091	0.06667	0.04444	0.07778	0.1778	0.09152
rs274548	T	C	0.161	0.6014	0.2	0.3276	0.2356	0.1667	0.2433	0.2386	0.2444	0.1444	0.2111	0.2222	0.2121
rs6193	C	T	0	0.0534	0	0.03933	0.02222	0.005618	0.02239	0.01136	0.01111	0	0.01111	0.01111	0.008929
rs6187	0	C	0	0	0	0	0	0	0	0	0	0	0	0	0
rs6197	0	A	0	0	0	0	0	0	0	0	0	0	0	0	0
rs6196	G	A	0.1864	0.2005	0	0.1437	0.118	0.1124	0.1245	0.1705	0.05556	0.08889	0.05556	0.08889	0.09152
rs258751	A	G	0	0.128	0	0.07471	0.04444	0.02247	0.04699	0.03409	0.01111	0.01111	0.01111	0.01111	0.01562
rs6194	A	G	0	0	0	0	0	0	0	0.01136	0	0	0	0	0.002232
rs33391	0	G	0	0	0	0	0	0	0	0	0	0	0	0	0
rs6195	C	T	0.01695	0	0.02222	0.01685	0.02222	0.01685	0.01866	0.02273	0	0.01111	0.01111	0.01111	0.01116
rs6199	A	G	0	0	0	0	0	0	0	0	0	0	0	0	0
rs6192	C	A	0	0.01691	0	0.005618	0.005556	0.005618	0.005597	0	0.01111	0	0	0	0.002232
rs6190	T	C	0.04237	0	0	0.005618	0.005556	0.01124	0.007463	0.02273	0	0	0	0	0.004464
rs6189	T	C	0.04237	0	0	0.005618	0.005556	0.01124	0.007463	0.02273	0	0	0	0	0.004464
rs1142345	C	T	0.02542	0.08454	0.05556	0.02809	0.01667	0.02247	0.02239	0.04545	0.05556	0.03333	0.03333	0.05682	0.04484
rs56161402	T	C	0	0.01932	0	0.01124	0.005556	0	0.005597	0	0	0	0	0.01111	0.002232
rs1800584	0	C	0	0	0	0	0	0	0	0	0	0	0	0	0
rs6921269	A	C	0	0.009662	0	0.03371	0.005556	0	0.01306	0	0	0	0	0.01111	0.002232
rs1800460	T	C	0.02542	0	0.05556	0.005618	0.01111	0.005682	0.007491	0.02273	0.04444	0.03333	0.02222	0.04444	0.03348
rs72552739	0	C	0	0	0	0	0	0	0	0	0	0	0	0	0
rs1800462	0	C	0	0	0	0	0	0	0	0	0	0	0	0	0
rs72552756	0	G	0	0	0	0	0	0	0	0	0	0	0	0	0
rs72552757	0	C	0	0	0	0	0	0	0	0	0	0	0	0	0
rs72552758	0	G	0	0	0	0	0	0	0	0	0	0	0	0	0
rs6919734	A	G	0.02542	0.1208	0	0.04706	0.02809	0.02353	0.03282	0	0.01111	0.02222	0.03333	0.02222	0.01786
rs2267664	A	G	0.02542	0.05583	0.06667	0.08989	0.04494	0.01124	0.04869	0.03409	0.125	0.03333	0.07955	0.08889	0.07207
rs6457813	T	C	0.04237	0.2101	0	0.06742	0.06111	0.03933	0.05597	0.01136	0.01111	0.03333	0.03333	0.05556	0.02902
rs4713851	0	G	0	0	0	0	0	0	0	0	0	0	0	0	0
rs7771474	T	C	0.02542	0.1667	0	0.05747	0.03333	0.02273	0.03774	0	0.01111	0.02222	0.03333	0.02222	0.01786
rs7744392	G	A	0.05932	0.2826	0	0.07955	0.07865	0.07386	0.07736	0.01136	0.02222	0.05556	0.03333	0.05556	0.03571
rs7758272	G	A	0.05932	0.2826	0	0.08427	0.07778	0.07303	0.07836	0.01136	0.02222	0.05556	0.03333	0.05556	0.03571
rs7746988	C	T	0.01695	0.4155	0.01111	0.3258	0.15	0.07865	0.1847	0.02273	0.04444	0.06667	0.02222	0.07778	0.04688
rs4278009	0	C	0	0	0	0	0	0	0	0	0	0	0	0	0
rs6901410	C	T	0.07627	0.7633	0.01111	0.4655	0.2674	0.1839	0.3058	0.05682	0.08889	0.125	0.05682	0.1222	0.09009
rs6457815	C	T	0.0339	0.5556	0.01111	0.4034	0.2056	0.1517	0.2528	0.04545	0.07778	0.08889	0.04444	0.07778	0.06696
rs7757196	A	G	0	0.04831	0	0.04494	0.02778	0.01685	0.02985	0.01136	0	0.01111	0	0.02222	0.008969
rs7754530	G	T	0	0.1087	0	0.08989	0.03889	0.01685	0.04851	0.01136	0	0.02222	0.02222	0.02222	0.01562
rs7772754	G	C	0	0.007246	0	0.01685	0.01111	0.005682	0.01124	0	0	0	0	0	0
rs7739752	T	C	0.07627	0.7585	0.01111	0.4663	0.264	0.1919	0.3087	0.05682	0.08889	0.1222	0.07778	0.1333	0.09598
rs6913026	G	C	0	0.1087	0	0.08523	0.03933	0.01685	0.04699	0.01136	0	0.02222	0.02222	0.02222	0.01562
rs7770619	T	C	0.0339	0.1836	0	0.09091	0.07303	0.09091	0.08491	0.03409	0.03333	0.03333	0.02222	0.03333	0.03125
rs6922548	G	A	0.07627	0.7585	0.01111	0.4655	0.2611	0.1854	0.3026	0.05682	0.08889	0.1222	0.07778	0.1333	0.09598
rs6940722	C	G	0	0.1087	0	0.08523	0.04023	0.01744	0.04789	0.01136	0	0.02222	0.02222	0.02222	0.01562
rs3798343	G	C	0.04237	0.1618	0.06667	0.1461	0.09444	0.05056	0.09701	0.05682	0.1444	0.04444	0.08889	0.1444	0.09598
rs6915115	T	C	0.008475	0.1268	0	0.07303	0.04444	0.02247	0.04664	0.02273	0.02222	0.01111	0	0.04444	0.02018
rs2299867	0	G	0	0	0	0	0	0	0	0	0	0	0	0	0
rs7769719	A	G	0.05932	0.4	0.01111	0.2442	0.15	0.1517	0.1811	0.03409	0.05556	0.07955	0.05556	0.06667	0.0583
rs6457816	C	T	0.08475	0.6643	0.01111	0.4157	0.2389	0.1854	0.2799	0.06818	0.08889	0.1222	0.1111	0.1333	0.1049
rs4632889	0	G	0	0	0	0	0	0	0	0	0	0	0	0	0
rs1883323	G	A	0.05085	0	0	0	0.005556	0.005618	0.003731	0.01136	0.01111	0.01111	0	0.01111	0.008929
rs2284197	G	A	0.01695	0.01449	0	0.005618	0.02222	0.005618	0.01119	0.01136	0	0.01111	0	0.02222	0.008929
rs2267665	A	G	0.1949	0.1087	0.07778	0.07865	0.108	0.142	0.1094	0.1477	0.07778	0.07778	0.07778	0.04444	0.08482
rs1883322	C	T	0.2797	0.6208	0.08889	0.3977	0.3202	0.3315	0.3496	0.2273	0.1556	0.1889	0.1556	0.1778	0.1808
rs1883321	T	C	0	0.04612	0	0.03409	0.01111	0	0.01498	0	0	0.01111	0	0	0.002232
rs7751481	A	G	0.2797	0.6763	0.08889	0.4432	0.3333	0.3315	0.3689	0.2159	0.1556	0.2	0.1556	0.1778	0.1808
rs2267667	G	C	0.2797	0.6763	0.08889	0.4483	0.3278	0.3161	0.3636	0.2273	0.1556	0.2	0.1556	0.1778	0.183
rs2038067	G	A	0.1949	0.1063	0.07778	0.08989	0.1167	0.1517	0.1194	0.1705	0.07778	0.07778	0.07778	0.04444	0.08929
rs6906237	A	C	0.0678	0.5072	0.01111	0.3202	0.1778	0.1742	0.2239	0.05682	0.07778	0.1	0.07778	0.1111	0.08482
rs6911817	T	C	0.02542	0.2826	0	0.1348	0.05	0.05618	0.08022	0	0.03333	0.05556	0.03333	0.04444	0.03348
rs4388282	0	A	0	0	0	0	0	0	0	0	0	0	0	0	0
rs4555908	0	C	0	0	0	0	0	0	0	0	0	0	0	0	0
rs4292520	0	A	0	0	0	0	0	0	0	0	0	0	0	0	0
rs4323304	0	A	0	0	0	0	0	0	0	0	0	0	0	0	0
rs4587165	0	A	0	0	0	0	0	0	0	0	0	0	0	0	0
rs4360132	0	A	0	0	0	0	0	0	0	0	0	0	0	0	0
rs1003973	C	A	0.1949	0.1111	0.07778	0.08621	0.1034	0.1648	0.1183	0.1628	0.07778	0.07778	0.07778	0.04444	0.08744
rs2267668	G	A	0.1949	0.1087	0.07778	0.08989	0.1167	0.1517	0.1194	0.1705	0.07778	0.07778	0.07778	0.04444	0.08929
rs2267669	G	A	0.1949	0.1087	0.07778	0.09091	0.118	0.1534	0.1208	0.1705	0.07778	0.07778	0.07778	0.04444	0.08929
rs2076167	C	T	0.2627	0.6135	0.08889	0.4045	0.3333	0.3202	0.3526	0.2386	0.1556	0.1889	0.1556	0.1778	0.183
rs1053046	A	G	0.0678	0.4928	0.01111	0.3202	0.1889	0.1477	0.2191	0.06818	0.07778	0.07778	0.07778	0.1333	0.08705
rs2651185	C	T	0	0.08293	0	0.02809	0.02222	0.01685	0.02239	0	0.01136	0.01111	0.02222	0	0.008969
rs36040909	T	C	0	0.002415	0	0.005618	0	0.005618	0.003731	0	0	0	0	0	0
rs35385682	A	C	0	0.004831	0	0	0	0	0	0	0	0	0	0	0
rs2651184	T	C	0	0.08293	0	0.02809	0.02222	0.01685	0.02239	0	0.01136	0.01111	0.02222	0	0.008969
rs2270860	T	C	0.2797	0.7319	0.6222	0.6264	0.431	0.3908	0.4828	0.2955	0.4333	0.3444	0.4556	0.3889	0.3839
rs2841646	A	G	0	0.08293	0	0.02809	0.02222	0.01685	0.02239	0	0.01136	0.01111	0.02222	0	0.008969
rs2242416	A	G	0.3559	0.94203	0.8333	0.7753	0.5667	0.5337	0.625	0.4545	0.7	0.5556	0.6222	0.6222	0.5915
rs8187630	A	G	0	0.01208	0	0.005618	0	0	0.00188	0	0	0	0	0	0
rs45472398	A	G	0	0	0	0.005618	0	0	0.001866	0	0	0.01111	0	0.01111	0.004464
rs45573936	C	T	0.01695	0	0.01111	0.01124	0	0.01124	0.007463	0.02273	0.03333	0	0.02222	0.02222	0.02009
rs45469796	0	G	0	0	0	0	0	0	0	0	0	0	0	0	0
rs186556	T	C	0	0.09662	0	0.03371	0.02809	0.02247	0.02809	0	0.01111	0	0	0	0.002232
rs45485801	0	T	0	0	0	0	0	0	0	0	0	0	0	0	0
rs45458701	A	G	0	0.01208	0	0.005618	0.005556	0	0.003731	0	0	0	0	0	0
rs45487493	A	C	0	0.02174	0	0	0.005556	0	0.001866	0	0	0	0	0	0
rs14623	0	G	0	0	0	0	0	0	0	0	0	0	0	0	0
rs7761731	T	A	0.2288	0.7754	0.5667	0.6404	0.4111	0.3315	0.4608	0.3068	0.3889	0.4	0.4556	0.4205	0.3946
rs59926524	C	G	0	0.009662	0	0.005618	0	0	0.001866	0	0	0.01111	0	0	0.002232
rs66992975	0	G	0	0	0	0	0	0	0	0	0	0	0	0	0
rs9369629	C	G	0	0.05314	0.4444	0.07386	0.1	0.03933	0.07116	0.125	0.3372	0.2778	0.2727	0.2778	0.2579
rs9381468	G	A	0.4576	0.529	0.3556	0.5	0.4375	0.4655	0.4676	0.4186	0.4205	0.3778	0.4556	0.3452	0.4041
rs2234952	T	A	0	0.04106	0	0.05618	0.005556	0.005618	0.02239	0	0.01111	0	0	0	0.002232
rs2266632	T	C	0	0.04106	0	0.01685	0.01667	0.005618	0.01306	0	0	0	0	0	0
rs6577	G	T	0.0678	0.7536	0.01111	0.427	0.2611	0.1236	0.2705	0.07955	0.04444	0.05556	0.03333	0.07778	0.05804
rs13212306	0	A	0	0	0	0	0	0	0	0	0	0	0	0	0
rs2180314	C	G	0.4322	0.7585	0.1889	0.5562	0.4833	0.3876	0.4757	0.375	0.2111	0.1778	0.2444	0.2444	0.25
rs2234951	A	G	0.05932	0	0	0.005618	0.01667	0.03371	0.01866	0.06818	0.02222	0.02222	0.01111	0.04444	0.03348
rs1051874	0	A	0	0	0	0	0	0	0	0	0	0	0	0	0
rs1051873	0	G	0	0	0	0	0	0	0	0	0	0	0	0	0
rs3209670	0	C	0	0	0	0	0	0	0	0	0	0	0	0	0
rs1051866	0	G	0	0	0	0	0	0	0	0	0	0	0	0	0
rs1051777	0	T	0	0	0	0	0	0	0	0	0	0	0	0	0
rs1051757	0	T	0	0	0	0	0	0	0	0	0	0	0	0	0
rs1051745	0	G	0	0	0	0	0	0	0	0	0	0	0	0	0
rs1051739	0	C	0	0	0	0	0	0	0	0	0	0	0	0	0
rs1051573	0	G	0	0	0	0	0	0	0	0	0	0	0	0	0
rs1051566	0	C	0	0	0	0	0	0	0	0	0	0	0	0	0
rs4715332	C	A	0.4153	0.2826	0.1778	0.2784	0.2944	0.3652	0.3127	0.3605	0.1889	0.1444	0.2444	0.2	0.2265
rs61734384	0	T	0	0	0	0	0	0	0	0	0	0	0	0	0
rs4515385	0	C	0	0	0	0	0	0	0	0	0	0	0	0	0
rs2397118	C	T	0.05932	0.1232	0	0.03448	0.06111	0.05682	0.05094	0.0814	0.02222	0.02273	0.01111	0.04444	0.03604
rs4715354	A	G	0.4831	0.09903	0.8111	0.2247	0.4056	0.4944	0.375	0.4659	0.7667	0.7667	0.6778	0.7111	0.6786
rs7748890	A	G	0.0678	0.5266	0.01111	0.3427	0.2167	0.08427	0.2146	0.06818	0.03333	0.04444	0.03333	0.07778	0.05134
rs7746993	A	C	0	0.1353	0	0.1067	0.03889	0.01705	0.05431	0	0.02222	0.02222	0.01111	0.03333	0.01786
rs7747555	A	G	0.05932	0.09903	0	0.02809	0.05	0.06818	0.04869	0.07955	0.02222	0.03333	0.01111	0.04444	0.03795
rs512795	C	T	0.08475	0.6498	0.3556	0.5169	0.3333	0.2472	0.3657	0.2955	0.6222	0.5333	0.4111	0.4556	0.4643
rs2281593	A	G	0	0.1111	0	0.06742	0.07222	0.03933	0.0597	0.01136	0.01111	0.01111	0	0.01111	0.008929
rs1052661	G	T	0	0.1522	0	0.05233	0.03333	0.01685	0.03396	0.01136	0	0	0	0.01136	0.004484
rs17851798	0	C	0	0	0	0	0	0	0	0	0	0	0	0	0
rs59410661	0	G	0	0	0	0	0	0	0	0	0	0	0	0	0
rs9474342	T	C	0	0.186	0	0.09195	0.05556	0.02299	0.05682	0.02273	0	0	0	0.02222	0.008929
rs405729	C	T	0.4741	0.4517	0.5111	0.5169	0.4368	0.5632	0.5095	0.5341	0.3889	0.4778	0.4556	0.5333	0.4777
rs7496	T	C	0.08475	0.2778	0.4	0.1875	0.2611	0.1461	0.1985	0.1591	0.4444	0.4333	0.3222	0.2778	0.3281
rs367836	G	T	0.4237	0.5121	0.4889	0.4101	0.5	0.4045	0.4384	0.4186	0.5889	0.5111	0.5333	0.4111	0.4933
rs4147617	C	T	0	0	0	0	0	0	0	0	0	0	0	0	0
rs1802061	T	C	0.1017	0	0	0.02809	0.06111	0.02809	0.03918	0.05682	0.02222	0.01111	0.01111	0.03409	0.02691
rs13197674	C	T	0.3475	0.4493	0.07778	0.3764	0.3889	0.2865	0.3507	0.3182	0.1778	0.08889	0.1778	0.2556	0.2031
rs6909523	C	T	0.008475	0.3213	0.01111	0.1629	0.09444	0.03371	0.09701	0.02273	0.01111	0.01111	0	0.03333	0.01562
rs45504100	T	C	0	0.02174	0	0.02326	0	0.005747	0.009579	0	0	0	0	0	0
rs45467495	0	C	0	0	0	0	0	0	0	0	0	0	0	0	0
rs45523639	A	G	0	0	0	0	0	0.02247	0.007463	0	0	0	0	0	0
rs1867351	C	T	0.2034	0.285	0.4556	0.2472	0.1944	0.2528	0.2313	0.2727	0.3889	0.4091	0.4111	0.2667	0.3498
rs12208357	T	C	0.04237	0	0	0.05056	0.03889	0.04494	0.04478	0.02273	0.01111	0.03409	0	0.03333	0.02018
rs45586836	0	C	0	0	0	0	0	0	0	0	0	0	0	0	0
rs55918055	C	T	0.008475	0	0	0.005618	0.005556	0	0.003731	0	0	0	0.01111	0.01111	0.004484
rs683369	G	C	0.2119	0	0.04444	0.1236	0.1278	0.1348	0.1287	0.07955	0.06667	0.1222	0.03333	0.08889	0.07812
rs45607934	0	C	0	0	0	0	0	0	0	0	0	0	0	0	0
rs45447195	0	G	0	0	0	0	0	0	0	0	0	0	0	0	0
rs4646277	T	C	0	0	0	0	0	0	0	0	0	0	0	0	0
rs4646278	0	C	0	0	0	0	0	0	0	0	0	0	0	0	0
rs2282143	T	C	0	0.08696	0.1667	0.04494	0.05	0.04494	0.04664	0.04545	0.03333	0.04444	0.02222	0.04444	0.03795
rs45512393	A	G	0.02542	0	0	0.01124	0.02222	0.01124	0.01493	0.01136	0.01111	0.01111	0	0	0.006696
rs45618434	0	C	0	0	0	0	0	0	0	0	0	0	0	0	0
rs628031	A	G	0.3898	0.2464	0.04444	0.3315	0.2889	0.3258	0.3153	0.1818	0.1444	0.2	0.1444	0.1778	0.1696
rs45573733	A	G	0	0.01932	0	0.005618	0	0	0.001866	0	0	0	0	0	0
rs45545936	T	G	0	0.04612	0	0.03371	0	0.005618	0.01306	0	0	0.01111	0	0	0.002232
rs16891138	C	A	0	0.04106	0	0.01685	0.01667	0	0.01119	0.02273	0	0	0.01111	0.01111	0.008929
rs9457846	A	G	0	0.009662	0	0.01136	0.01111	0	0.007519	0	0	0	0	0	0
rs45498594	0	C	0	0	0	0	0	0	0	0	0	0	0	0	0
rs45523637	0	G	0	0	0	0	0	0	0	0	0	0	0	0	0
rs316003	C	T	0.1949	0.5483	0	0.4607	0.2278	0.236	0.3078	0.1591	0.1222	0.07778	0.08889	0.1	0.1094
rs8177520	0	G	0	0	0	0	0	0	0	0	0	0	0	0	0
rs3907239	0	C	0	0	0	0	0	0	0	0	0	0	0	0	0
rs8177517	G	T	0	0.0534	0	0.03371	0	0.005618	0.01306	0	0	0	0	0	0
rs45438494	A	G	0.008475	0	0	0	0.005556	0	0.00188	0	0.01111	0	0	0.02222	0.006696
rs8177516	A	G	0	0.009662	0	0.005618	0.005556	0.005618	0.005597	0	0	0	0	0	0
rs45592541	0	G	0	0	0	0	0	0	0	0	0	0	0	0	0
rs316019	A	C	0.07627	0.1546	0	0.1461	0.1333	0.1067	0.1287	0.09091	0.07778	0.02222	0.05556	0.05682	0.06054
rs45527731	0	G	0	0	0	0	0	0	0	0	0	0	0	0	0
rs45482799	0	C	0	0	0	0	0	0	0	0	0	0	0	0	0
rs45520136	0	T	0	0	0	0	0	0	0	0	0	0	0	0	0
rs45591037	0	A	0	0	0	0	0	0	0	0	0	0	0	0	0
rs624249	A	C	0.4492	0.2246	0	0.236	0.2898	0.4091	0.3113	0.2614	0.1222	0.1889	0.1222	0.1667	0.1719
rs45577942	0	G	0	0	0	0	0	0	0	0	0	0	0	0	0
rs3918291	C	T	0.008475	0	0	0.005618	0	0.005618	0.003731	0	0	0	0	0	0
rs45604940	0	C	0	0	0	0	0	0	0	0	0	0	0	0	0
rs2292334	A	G	0.3305	0.1256	0.96667	0.2865	0.3444	0.3202	0.3172	0.4767	0.6	0.6	0.5556	0.5444	0.5561
rs8187722	G	A	0	0.07246	0	0.01705	0.005618	0.01685	0.01316	0.01136	0	0.01111	0	0.01111	0.006696
rs10249788	T	C	0.1525	0.3889	0.6222	0.3315	0.2611	0.2079	0.2668	0.2273	0.5	0.4444	0.4111	0.4222	0.4018
rs2066853	A	G	0.09322	0.4589	0.06667	0.3596	0.2356	0.1629	0.2528	0.07955	0.1889	0.1444	0.125	0.2333	0.1547
rs1803080	0	C	0	0	0	0	0	0	0	0	0	0	0	0	0
rs1803079	0	C	0	0	0	0	0	0	0	0	0	0	0	0	0
rs6965343	T	C	0.4661	0.2415	0.5222	0.3539	0.3056	0.3708	0.3433	0.2955	0.3667	0.3444	0.3222	0.3409	0.3341
rs17685	A	G	0.2966	0.1159	0.2889	0.236	0.1556	0.2079	0.1996	0.2045	0.1667	0.1778	0.2111	0.1333	0.1786
rs3827653	A	G	0	0	0	0	0	0	0	0	0	0	0	0	0
rs7785206	C	G	0.0678	0.09662	0.01111	0.09551	0.08333	0.07303	0.08396	0.07955	0.02222	0.1	0.07778	0.1	0.07589
rs31651	A	G	0.1102	0.1908	0.1333	0.1307	0.1517	0.09659	0.1264	0.1136	0.2	0.2889	0.1818	0.125	0.1824
rs31652	G	A	0.1525	0.2415	0.1667	0.1629	0.1667	0.1292	0.153	0.1477	0.2	0.2889	0.2	0.125	0.1928
rs2097937	G	A	0.178	0.6473	0.1778	0.382	0.3333	0.2303	0.3153	0.2045	0.2444	0.3778	0.3182	0.2841	0.286
rs31655	0	C	0	0	0	0	0	0	0	0	0	0	0	0	0
rs45549036	0	G	0	0	0	0	0	0	0	0	0	0	0	0	0
rs45508793	G	A	0	0.007246	0	0	0	0	0	0	0	0	0	0	0
rs45574932	C	T	0	0.0314	0	0.01124	0	0.01124	0.007463	0	0	0	0	0	0
rs3761810	0	A	0	0	0	0	0	0	0	0	0	0	0	0	0
rs45595532	T	C	0	0.08937	0	0.05682	0.03333	0.01124	0.03371	0	0	0	0.01111	0.01111	0.004464
rs72552774	0	C	0	0	0	0	0	0	0	0	0	0	0	0	0
rs8187799	C	T	0.0678	0.4444	0.01111	0.2472	0.2135	0.1124	0.191	0.1136	0.05556	0.1	0.1111	0.1111	0.09821
rs72552775	0	G	0	0	0	0	0	0	0	0	0	0	0	0	0
rs45524431	G	C	0	0.03883	0	0.02247	0.02222	0.005682	0.01685	0	0	0.01111	0	0	0.002232
rs45596335	C	G	0	0.004831	0	0	0	0	0	0	0	0	0	0	0
rs2109505	A	T	0.1441	0.3961	0.1111	0.2809	0.1722	0.1818	0.2116	0.2045	0.1333	0.2386	0.2333	0.1591	0.1937
rs45505600	A	G	0	0	0	0	0	0	0	0	0	0	0	0	0
rs1202283	G	A	0.339	1	0.3889	0.736	0.6111	0.5506	0.6325	0.6136	0.5889	0.5556	0.5444	0.6111	0.5826
rs72552780	0	G	0	0	0	0	0	0	0	0	0	0	0	0	0
rs45592837	0	C	0	0	0	0	0	0	0	0	0	0	0	0	0
rs45483595	C	G	0	0	0	0.005618	0	0	0.001866	0	0	0	0	0	0
rs2302387	A	G	0.1102	0.5725	0.07778	0.309	0.191	0.1761	0.2256	0.125	0.1111	0.1889	0.1889	0.1364	0.1502
rs8187789	A	G	0	0.04854	0	0.02273	0.02841	0	0.01705	0	0	0	0	0	0
rs4148808	C	T	0.1102	0.3575	0.07778	0.2216	0.1517	0.1404	0.1711	0.1136	0.1	0.1778	0.1556	0.125	0.1345
rs4148806	G	A	0	0	0	0	0	0	0	0	0	0	0	0	0
rs3747806	G	A	0.0339	0.2705	0.08889	0.1629	0.1	0.06742	0.1101	0.1136	0.1222	0.1	0.08889	0.1	0.1049
rs3842	C	T	0.1102	0.1812	0.06667	0.1517	0.09444	0.1124	0.1194	0.1136	0.1	0.1667	0.1556	0.08889	0.125
rs17064	A	T	0.05085	0.1522	0	0.1404	0.07303	0.03933	0.08427	0.04545	0.01111	0.01111	0.04444	0.04444	0.03125
rs2235051	0	G	0	0	0	0	0	0	0	0	0	0	0	0	0
rs1045642	G	A	0.4492	0.8744	0.2444	0.7135	0.6667	0.5449	0.6418	0.6047	0.4778	0.5889	0.5333	0.5455	0.5495
rs2229107	T	A	0	0.07729	0	0.04494	0.03333	0.01124	0.02985	0	0	0.01111	0	0	0.002232
rs2707943	0	G	0	0	0	0	0	0	0	0	0	0	0	0	0
rs2707944	0	C	0	0	0	0	0	0	0	0	0	0	0	0	0
rs28401798	0	G	0	0	0	0	0	0	0	0	0	0	0	0	0
rs2235044	0	C	0	0	0	0	0	0	0	0	0	0	0	0	0
rs72552784	0	C	0	0	0	0	0	0	0	0	0	0	0	0	0
rs9282563	A	G	0.008475	0	0	0.005618	0.005556	0.005618	0.005597	0.03409	0	0	0	0	0.006696
rs28381967	C	T	0	0.004831	0	0.005618	0	0	0.001866	0	0	0	0	0	0
rs28381966	0	T	0	0	0	0	0	0	0	0	0	0	0	0	0
rs2032581	0	T	0	0	0	0	0	0	0	0	0	0	0	0	0
rs2235040	T	C	0.1695	0.2367	0.06667	0.1348	0.2	0.1629	0.166	0.1705	0.1556	0.08889	0.07778	0.1111	0.1205
rs2235039	0	C	0	0	0	0	0	0	0	0	0	0	0	0	0
rs2235036	0	C	0	0	0	0	0	0	0	0	0	0	0	0	0
rs28381915	0	G	0	0	0	0	0	0	0	0	0	0	0	0	0
rs28381914	0	G	0	0	0	0	0	0	0	0	0	0	0	0	0
rs2235013	C	T	0.4746	0.4879	0.7556	0.5227	0.3933	0.4494	0.4549	0.5227	0.6	0.5222	0.5222	0.5444	0.5424
rs28381902	0	C	0	0	0	0	0	0	0	0	0	0	0	0	0
rs2235012	G	C	0	0.01208	0	0.005618	0	0	0.00188	0	0	0	0	0	0
rs2235033	A	G	0.4746	0.4879	0.7333	0.5169	0.3944	0.4489	0.4532	0.5227	0.6	0.5222	0.5222	0.5444	0.5424
rs2032588	A	G	0.0678	0.2222	0	0.1517	0.06111	0.03933	0.08396	0.05682	0.01111	0.03333	0.01111	0.03333	0.02902
rs1128503	A	G	0.3898	0.1208	0.7333	0.2978	0.3	0.3933	0.3302	0.4545	0.5778	0.4778	0.5	0.4889	0.5
rs2229109	T	C	0.0339	0	0	0.005682	0.03333	0.03371	0.02434	0.03409	0.01111	0.02222	0.01111	0	0.01562
rs10276036	C	T	0.3898	0.1763	0.7333	0.3258	0.3056	0.3989	0.3433	0.4545	0.5778	0.4778	0.5	0.4884	0.5
rs28381867	0	C	0	0	0	0	0	0	0	0	0	0	0	0	0
rs1128502	0	T	0	0	0	0	0	0	0	0	0	0	0	0	0
rs1128501	0	C	0	0	0	0	0	0	0	0	0	0	0	0	0
rs9282565	0	G	0	0	0	0	0	0	0	0	0	0	0	0	0
rs1202183	0	T	0	0	0	0	0	0	0	0	0	0	0	0	0
rs9282564	C	T	0.1017	0	0.01111	0.03371	0.03333	0.06742	0.04478	0.07955	0.01111	0.02222	0.03333	0.01111	0.03125
rs28381804	0	A	0	0	0	0	0	0	0	0	0	0	0	0	0
rs2214102	T	C	0.1356	0	0	0.02247	0.03889	0.0625	0.0412	0	0.02222	0.03333	0.02222	0.01111	0.01786
rs3213619	G	A	0.05085	0.08454	0.1	0.07471	0.01667	0.05682	0.04906	0.01136	0.03333	0	0.04444	0.01111	0.02009
rs2049900	G	C	0.1186	0.1739	0.1667	0.09551	0.1389	0.1292	0.1213	0.1364	0.1	0.1222	0.1667	0.2111	0.1473
rs7793861	G	C	0.3983	0.4927	0.2111	0.5	0.4278	0.3427	0.4232	0.3182	0.2889	0.3333	0.2727	0.2791	0.2986
rs7797834	G	A	0.3983	0.4806	0.2111	0.4719	0.4278	0.3371	0.4123	0.3182	0.2889	0.3333	0.2667	0.2727	0.296
rs59683852	A	G	0	0	0	0.005618	0	0	0.001873	0	0	0	0	0	0
rs61735065	A	G	0	0.004831	0	0	0.005556	0.005618	0.003745	0	0	0	0.01111	0	0.002242
rs72552785	0	T	0	0	0	0	0	0	0	0	0	0	0	0	0
rs2229188	0	A	0	0	0	0	0	0	0	0	0	0	0	0	0
rs3917594	0	C	0	0	0	0	0	0	0	0	0	0	0	0	0
rs854560	T	A	0.4153	0.1449	0.02222	0.1897	0.3	0.2841	0.2585	0.2955	0.05556	0.1222	0.1222	0.1778	0.154
rs3917464	G	C	0	0.1014	0	0.04494	0.03933	0	0.02809	0	0	0	0.01111	0	0.002232
rs17880470	G	A	0.02542	0	0	0	0.005556	0.005682	0.003745	0	0	0	0	0	0
rs13226149	A	G	0.2542	0.4296	0.1778	0.2978	0.2667	0.2865	0.2836	0.2045	0.2444	0.2111	0.1556	0.2444	0.2121
rs2072200	C	G	0.2712	0.0314	0.6333	0.1854	0.2222	0.2159	0.2079	0.3636	0.4889	0.4778	0.4889	0.4889	0.4621
rs11764079	T	C	0.2542	0.4251	0.1667	0.2978	0.2841	0.2931	0.2917	0.2045	0.2333	0.2111	0.1556	0.2444	0.2098
rs11770903	G	A	0.2542	0.4251	0.1667	0.2978	0.2778	0.2865	0.2873	0.2045	0.2333	0.2111	0.1556	0.2444	0.2098
rs17882539	A	G	0.2542	0.4053	0.1667	0.2816	0.2586	0.2791	0.2731	0.2045	0.2333	0.2111	0.1556	0.2444	0.2098
rs17885453	A	G	0.02542	0.1304	0	0.05056	0.02778	0.005618	0.02799	0.05682	0.01111	0.02222	0	0.05556	0.02902
rs17876174	C	A	0	0.08454	0	0.03409	0.01111	0.005618	0.01685	0	0	0	0	0	0
rs13306701	C	T	0	0	0	0	0	0	0	0	0	0	0	0	0
rs13306699	0	G	0	0	0	0	0	0	0	0	0	0	0	0	0
rs13242987	0	C	0	0	0	0	0	0	0	0	0	0	0	0	0
rs45593941	G	A	0	0	0	0	0	0	0	0	0	0	0	0	0
rs41279854	0	A	0	0	0	0	0	0	0	0	0	0	0	0	0
rs28365083	T	G	0.01695	0	0	0	0	0.005618	0.001866	0.01136	0	0	0	0	0.002232
rs28383479	0	C	0	0	0	0	0	0	0	0	0	0	0	0	0
rs10264272	T	C	0	0.2005	0	0.05618	0.02222	0.02247	0.03358	0	0.03333	0	0	0	0.006696
rs56411402	0	T	0	0	0	0	0	0	0	0	0	0	0	0	0
rs55965422	0	A	0	0	0	0	0	0	0	0	0	0	0	0	0
rs41279857	0	G	0	0	0	0	0	0	0	0	0	0	0	0	0
rs56244447	0	A	0	0	0	0	0	0	0	0	0	0	0	0	0
rs776746	T	C	0.05932	0.8551	0.08889	0.4888	0.2722	0.1685	0.3097	0.1023	0.3	0.2222	0.1889	0.1889	0.2009
rs72552791	0	T	0	0	0	0	0	0	0	0	0	0	0	0	0
rs28383468	0	G	0	0	0	0	0	0	0	0	0	0	0	0	0
rs55817950	0	G	0	0	0	0	0	0	0	0	0	0	0	0	0
rs28451617	T	C	0	0.1667	0	0.03933	0.02809	0.02299	0.03019	0	0.02222	0.01111	0.02222	0	0.01116
rs55798860	T	C	0	0	0	0.005682	0.01111	0	0.005618	0	0	0.01111	0	0	0.002232
rs45446698	G	T	0.01695	0.004831	0.01111	0.04494	0.02778	0.02809	0.03358	0.01136	0.01111	0.04444	0.01111	0.01111	0.01786
rs45467892	A	T	0.01695	0.004831	0.01111	0.03488	0.01136	0.01744	0.02115	0.01136	0	0.04444	0.01111	0	0.01345
rs45465393	A	G	0.008475	0	0	0	0.005556	0.005618	0.003731	0	0	0	0	0	0
rs4986913	0	G	0	0	0	0	0	0	0	0	0	0	0	0	0
rs4986910	G	A	0.008475	0	0	0.005682	0	0.005682	0.003817	0	0.01111	0	0	0	0.002232
rs1041988	0	A	0	0	0	0	0	0	0	0	0	0	0	0	0
rs4986909	0	G	0	0	0	0	0	0	0	0	0	0	0	0	0
rs45614732	A	G	0	0.01208	0	0	0.005556	0	0.001866	0	0	0	0	0	0
rs67784355	A	G	0	0.002415	0	0	0	0	0	0	0	0	0	0	0
rs2242480	T	C	0.08475	0.8647	0.6333	0.5756	0.3908	0.2416	0.4008	0.2273	0.6	0.4333	0.4222	0.4333	0.4241
rs28371759	G	A	0	0	0	0	0	0	0	0	0.01111	0	0	0	0.002232
rs3208363	0	A	0	0	0	0	0	0	0	0	0	0	0	0	0
rs55785340	0	A	0	0	0	0	0	0	0	0	0	0	0	0	0
rs55901263	C	G	0	0	0	0	0	0	0	0	0	0	0	0	0
rs3208361	0	T	0	0	0	0	0	0	0	0	0	0	0	0	0
rs4987161	0	A	0	0	0	0	0	0	0	0	0	0	0	0	0
rs12721627	C	G	0	0	0	0	0	0	0	0	0	0	0	0	0
rs4986907	T	C	0	0.02415	0	0	0.005556	0	0.001866	0	0	0	0	0	0
rs72552799	0	C	0	0	0	0	0	0	0	0	0	0	0	0	0
rs55951658	0	T	0	0	0	0	0	0	0	0	0	0	0	0	0
rs3091339	0	T	0	0	0	0	0	0	0	0	0	0	0	0	0
rs56324128	0	C	0	0	0	0	0	0	0	0	0	0	0	0	0
rs12721634	0	A	0	0	0	0	0	0	0	0	0	0	0	0	0
rs2740574	C	T	0.02542	0.7923	0.1222	0.4045	0.2	0.08989	0.2313	0.05682	0.1556	0.07778	0.03333	0.07778	0.08036
rs4646474	T	C	0	0	0	0	0	0	0	0	0	0	0	0	0
rs45450092	T	G	0	0.05314	0	0.03371	0.005556	0	0.01306	0	0	0	0	0	0
rs800667	C	T	0.0678	0.6353	0.1222	0.3539	0.1742	0.1517	0.2266	0.04545	0.1556	0.1	0.03333	0.1136	0.08969
rs45621431	A	G	0.01695	0	0	0.005618	0.01667	0.01124	0.01119	0.01136	0.02222	0.01111	0.01111	0.02222	0.01562
rs680055	G	C	0.07627	0.4203	0	0.2079	0.1333	0.1124	0.1511	0.03409	0.04444	0.04444	0	0.04444	0.03348
rs17342647	T	C	0.1102	0	0	0.02874	0.03333	0.07471	0.04545	0.03409	0	0.04444	0.1	0.04444	0.04464
rs6962039	A	G	0.2458	0.343	0.1111	0.3276	0.2816	0.2588	0.2896	0.2273	0.1889	0.2556	0.2444	0.2111	0.2254
rs6466854	A	G	0	0.128	0	0	0.02778	0.01124	0.01306	0	0.01111	0.01111	0.01111	0.01111	0.008929
rs2140516	C	T	0.2797	0.2512	0.3556	0.236	0.2778	0.2528	0.2556	0.3636	0.2889	0.2111	0.2889	0.2889	0.2879
rs10281158	T	C	0	0.04106	0	0.005882	0.005682	0	0.003861	0	0	0	0	0	0
rs2204295	C	G	0.4068	0.4199	0.5222	0.3876	0.4389	0.4101	0.4123	0.3409	0.4333	0.3889	0.4	0.4778	0.4085
rs1880179	T	G	0.4153	0.1353	0.5222	0.2443	0.2978	0.4045	0.3158	0.3295	0.4222	0.4	0.4	0.4667	0.404
rs45621838	0	G	0	0	0	0	0	0	0	0	0	0	0	0	0
rs6138	A	G	0.008475	0	0	0	0	0	0	0	0	0	0	0	0
rs41275018	A	G	0.008475	0	0	0	0.005556	0	0.001866	0	0.01111	0	0.01111	0.01111	0.006696
rs8192833	0	G	0	0	0	0	0	0	0	0	0	0	0	0	0
rs5768	A	C	0	0	0	0.005618	0.01111	0.005618	0.007463	0	0.01111	0.01111	0	0	0.004464
rs6137	0	C	0	0	0	0	0	0	0	0	0	0	0	0	0
rs1042561	0	C	0	0	0	0	0	0	0	0	0	0	0	0	0
rs55856189	0	A	0	0	0	0	0	0	0	0	0	0	0	0	0
rs5769	G	A	0	0.03902	0	0.02874	0.03933	0	0.02264	0	0	0.01111	0	0	0.002232
rs5771	0	C	0	0	0	0	0	0	0	0	0	0	0	0	0
rs6140	0	T	0	0	0	0	0	0	0	0	0	0	0	0	0
rs4529	G	C	0	0.1473	0	0.03933	0.05	0.02247	0.03731	0	0.01111	0	0	0	0.002232
rs3735354	A	G	0.008475	0	0	0	0	0	0	0	0	0	0	0	0
rs5760	0	G	0	0	0	0	0	0	0	0	0	0	0	0	0
rs5761	A	G	0	0.01214	0	0	0.01111	0	0.003731	0.02273	0	0	0	0.01111	0.006696
rs4528	G	C	0	0.04106	0	0.01705	0.02222	0.005618	0.01498	0	0.01111	0	0	0	0.002232
rs5762	T	C	0	0.004854	0	0.01685	0	0	0.00566	0	0	0	0	0	0
rs4526	A	G	0	0.08213	0	0.03409	0.03333	0.005618	0.02434	0	0	0.01111	0	0	0.002232
rs4527	T	C	0	0.08213	0	0.02809	0.02778	0.005618	0.02052	0	0	0.01111	0	0	0.002232
rs8192868	A	G	0.0339	0	0	0.01685	0	0.01124	0.009328	0	0.01111	0.01136	0	0	0.004484
rs5763	A	C	0	0.002415	0	0.005618	0	0.01685	0.007491	0.04545	0	0.01111	0	0	0.01116
rs5764	0	C	0	0	0	0	0	0	0	0	0	0	0	0	0
rs8192864	A	G	0	0	0	0	0	0	0	0	0	0	0	0	0
rs56091454	0	G	0	0	0	0	0	0	0	0	0	0	0	0	0
rs17173645	0	C	0	0	0	0	0	0	0	0	0	0	0	0	0
rs10893	G	A	0.2966	0.587	0.6333	0.4326	0.35	0.3258	0.3694	0.3977	0.5	0.3556	0.5222	0.4	0.4353
rs6943147	0	G	0	0	0	0	0	0	0	0	0	0	0	0	0
rs6943420	0	C	0	0	0	0	0	0	0	0	0	0	0	0	0
rs4725373	A	G	0.2881	0.5773	0.6333	0.4375	0.3389	0.3295	0.3684	0.3977	0.5	0.3556	0.5111	0.4	0.433
rs1049793	G	C	0.2881	0.5773	0.6333	0.4326	0.3389	0.3258	0.3657	0.3977	0.5	0.3556	0.5111	0.4	0.433
rs12539	T	C	0.1949	0.1812	0.1111	0.2235	0.2022	0.2299	0.2184	0.1364	0.1667	0.2	0.06667	0.06667	0.1272
rs72554605	0	A	0	0	0	0	0	0	0	0	0	0	0	0	0
rs4986988	T	C	0.02542	0.004831	0	0.005618	0.01685	0.01705	0.01316	0.03409	0	0	0	0.02222	0.01116
rs4986989	T	A	0.02542	0.004831	0	0.005618	0.01124	0.01705	0.01128	0.03409	0	0	0	0.02222	0.01116
rs4986992	G	T	0	0.01208	0	0	0.01111	0.005618	0.005597	0	0	0	0	0.01111	0.002232
rs56318881	0	C	0	0	0	0	0	0	0	0	0	0	0	0	0
rs56379106	T	C	0.01695	0	0	0	0	0	0	0	0	0	0	0	0
rs8190858	0	C	0	0	0	0	0	0	0	0	0	0	0	0	0
rs4987076	A	G	0.02542	0.004831	0	0	0.01685	0.01705	0.01132	0.03409	0	0	0	0.02222	0.01116
rs4986990	A	G	0.02542	0.004831	0	0.005618	0.01685	0.01705	0.01316	0.03409	0	0	0	0.02222	0.01116
rs5030839	T	C	0	0	0	0.005618	0	0.02809	0.01119	0	0	0	0	0	0
rs4986782	A	G	0.01695	0	0	0.005618	0.01111	0.02809	0.01493	0.03409	0.01111	0	0	0.01111	0.01116
rs4987195	0	C	0	0	0	0	0	0	0	0	0	0	0	0	0
rs4986783	G	T	0.02542	0.004831	0	0.005618	0.01685	0.01705	0.01316	0.03409	0	0	0	0.02222	0.01116
rs56172717	T	A	0	0	0	0	0	0	0	0	0	0	0.01111	0	0.002232
rs4986991	C	T	0	0.01449	0	0	0.01111	0.005618	0.005597	0	0	0	0	0.01111	0.002232
rs55793712	0	A	0	0	0	0	0	0	0	0	0	0	0	0	0
rs4986994	T	C	0	0.01449	0	0.005618	0.005556	0.005682	0.005618	0	0	0.01111	0	0	0.002232
rs72554615	0	T	0	0	0	0	0	0	0	0	0	0	0	0	0
rs1805158	0	C	0	0	0	0	0	0	0	0	0	0	0	0	0
rs1801279	A	G	0	0.09662	0	0.09091	0.01667	0.01685	0.0412	0	0.02222	0	0	0	0.004464
rs1041983	T	C	0.3136	0.4783	0.2556	0.358	0.3046	0.2965	0.3199	0.3636	0.2556	0.2778	0.2444	0.3111	0.2902
rs1801280	C	T	0.4407	0.2899	0.1556	0.427	0.3611	0.4663	0.4179	0.2727	0.2444	0.3333	0.2614	0.3333	0.2892
rs4986996	0	G	0	0	0	0	0	0	0	0	0	0	0	0	0
rs4986997	0	A	0	0	0	0	0	0	0	0	0	0	0	0	0
rs72554616	0	A	0	0	0	0	0	0	0	0	0	0	0	0	0
rs1799929	T	C	0.4153	0.2271	0.1556	0.4101	0.3389	0.4438	0.3974	0.2727	0.2444	0.3111	0.2556	0.3222	0.2812
rs72554617	0	G	0	0	0	0	0	0	0	0	0	0	0	0	0
rs1799930	A	G	0.2966	0.2536	0.06667	0.1966	0.2222	0.2472	0.222	0.2614	0.06667	0.1222	0.1	0.1778	0.1451
rs56011192	0	C	0	0	0	0	0	0	0	0	0	0	0	0	0
rs1208	G	A	0.4237	0.4082	0.2222	0.4775	0.4213	0.4663	0.4551	0.3182	0.2778	0.3444	0.2667	0.3556	0.3125
rs56054745	0	A	0	0	0	0	0	0	0	0	0	0	0	0	0
rs1799931	A	G	0.01695	0.02415	0.2	0.04494	0.03889	0.01685	0.03358	0.1023	0.1778	0.1556	0.1444	0.1333	0.1429
rs72554618	0	T	0	0	0	0	0	0	0	0	0	0	0	0	0
rs2234912	A	C	0	0	0	0.005747	0.005556	0.01176	0.007634	0	0	0	0	0	0
rs41507953	G	A	0.1356	0.2271	0	0.2443	0.09444	0.09091	0.1429	0.01136	0.05556	0.05556	0.05556	0.05556	0.04688
rs17057255	T	C	0	0.1159	0	0.05618	0.05	0.03933	0.04851	0.01136	0.03333	0.01111	0	0.05556	0.02232
rs57699806	A	G	0	0	0	0	0	0	0	0	0.01111	0	0	0	0.002232
rs8192879	T	C	0.3559	0.2101	0.7222	0.3146	0.3444	0.3708	0.3433	0.5444	0.6222	0.4556	0.5222	0.5889	0.5402
rs8192875	T	C	0	0.01691	0	0.005618	0	0	0.001866	0	0.01111	0	0.01111	0	0.004464
rs8192874	C	T	0	0	0	0	0	0	0	0	0	0	0	0	0
rs3808607	G	T	0.3729	0.6208	0.1889	0.5057	0.4382	0.3876	0.4434	0.3409	0.2111	0.3111	0.2111	0.2444	0.2634
rs881671	G	C	0	0.1408	0	0.1149	0.0618	0.01685	0.06415	0.01136	0.01111	0.01111	0.02222	0	0.01116
rs13251066	G	A	0.3559	0.1244	0.8111	0.3034	0.3167	0.4045	0.3414	0.5	0.6778	0.5667	0.7	0.6556	0.6205
rs8192907	A	G	0	0	0	0	0	0	0	0	0.04444	0.02222	0.01111	0.02222	0.02009
rs6980478	G	A	0.1356	0.09662	0	0.1124	0.1444	0.1685	0.1418	0.125	0.08889	0.06667	0.06667	0.1	0.08929
rs1138541	T	C	0.2797	0.6014	0.4111	0.4101	0.3202	0.309	0.3464	0.2727	0.3333	0.2667	0.2667	0.2111	0.2701
rs16936279	G	T	0.1695	0.2802	0.4667	0.1629	0.1889	0.2303	0.194	0.1932	0.3333	0.2667	0.3111	0.1778	0.2567
rs2380563	T	G	0.09322	0.1908	0	0.1534	0.0618	0.08427	0.09962	0.06818	0.05556	0.03333	0.04444	0.07955	0.05605
rs3750266	A	G	0.4153	0.715	0.2778	0.5575	0.4318	0.4261	0.4715	0.3409	0.3556	0.3111	0.1778	0.3667	0.3103
rs4736312	A	C	0.5	0.3116	0.3333	0.4213	0.3833	0.4213	0.4086	0.375	0.3333	0.3778	0.3556	0.3889	0.3661
rs1134095	G	A	0.5	0.3098	0.3333	0.4318	0.3833	0.4213	0.412	0.3636	0.3333	0.3778	0.3556	0.3889	0.3638
rs7003319	T	C	0.5	0.3116	0.3333	0.4213	0.3833	0.4213	0.4086	0.3636	0.3333	0.3778	0.3556	0.3889	0.3638
rs5017237	0	C	0	0	0	0	0	0	0	0	0	0	0	0	0
rs5017239	0	C	0	0	0	0	0	0	0	0	0	0	0	0	0
rs1137487	0	A	0	0	0	0	0	0	0	0	0	0	0	0	0
rs5303	A	G	0.5	0.1232	0.3333	0.2921	0.3389	0.4101	0.347	0.3636	0.3222	0.3778	0.3444	0.3889	0.3594
rs1137486	0	C	0	0	0	0	0	0	0	0	0	0	0	0	0
rs1137484	0	G	0	0	0	0	0	0	0	0	0	0	0	0	0
rs5302	0	T	0	0	0	0	0	0	0	0	0	0	0	0	0
rs5027480	0	C	0	0	0	0	0	0	0	0	0	0	0	0	0
rs5300	0	T	0	0	0	0	0	0	0	0	0	0	0	0	0
rs5298	0	A	0	0	0	0	0	0	0	0	0	0	0	0	0
rs5297	G	A	0.05932	0.3244	0	0.1512	0.1404	0.1264	0.1393	0.04545	0.03333	0.07778	0.03333	0.02273	0.0426
rs4998899	0	A	0	0	0	0	0	0	0	0	0	0	0	0	0
rs5292	0	G	0	0	0	0	0	0	0	0	0	0	0	0	0
rs5282	0	C	0	0	0	0	0	0	0	0	0	0	0	0	0
rs4534	T	C	0.02542	0.01449	0.2667	0.02273	0.03889	0.03371	0.03184	0.04545	0.1556	0.1023	0.1222	0.1444	0.1143
rs6405	0	C	0	0	0	0	0	0	0	0	0	0	0	0	0
rs5315	0	A	0	0	0	0	0	0	0	0	0	0	0	0	0
rs4544	G	A	0	0.4322	0.02222	0.2529	0.1193	0.02907	0.1332	0.04545	0.08889	0.04444	0.06667	0.05682	0.06054
rs4543	T	C	0.05932	0.2874	0	0.1477	0.1556	0.1193	0.141	0.03409	0.03333	0.07778	0.02222	0.03333	0.04018
rs4536	C	T	0.02542	0.05314	0.2667	0.05114	0.04545	0.03409	0.04356	0.05682	0.1667	0.1	0.1333	0.1556	0.1228
rs1063447	0	A	0	0	0	0	0	0	0	0	0	0	0	0	0
rs8187929	A	T	0	0	0	0	0	0	0	0	0	0	0	0	0
rs1049981	0	T	0	0	0	0	0	0	0	0	0	0	0	0	0
rs13959	G	A	0.4153	0.8502	0.5778	0.6292	0.5843	0.5899	0.6011	0.5568	0.4	0.5111	0.5	0.5111	0.4955
rs7853758	A	G	0.1525	0.3502	0.2222	0.2191	0.2833	0.1685	0.2239	0.2159	0.2333	0.1556	0.1556	0.2333	0.1987
rs7043492	A	G	0	0.07488	0	0.01685	0.01667	0.01136	0.01498	0	0.01111	0	0	0	0.002232
rs10868138	C	T	0.09322	0.1957	0.01111	0.1404	0.07778	0.08427	0.1007	0.04545	0.06667	0.03333	0.04444	0.05556	0.04911
rs7867504	C	T	0.3305	0.8768	0.8444	0.6307	0.5444	0.4205	0.532	0.5682	0.7444	0.6	0.6333	0.6222	0.6339
rs45473591	C	T	0	0.007246	0	0.005618	0	0	0.001866	0	0.01111	0	0	0	0.002232
rs45530932	T	C	0	0.05556	0	0.01149	0.02809	0.005682	0.01515	0	0	0	0	0	0
rs10868153	G	T	0.02542	0.5483	0	0.3	0.1111	0.1307	0.1787	0.05682	0.07778	0.04444	0.02222	0.05556	0.05134
rs11552130	0	T	0	0	0	0	0	0	0	0	0	0	0	0	0
rs1803076	0	C	0	0	0	0	0	0	0	0	0	0	0	0	0
rs1803077	0	C	0	0	0	0	0	0	0	0	0	0	0	0	0
rs1126712	0	C	0	0	0	0	0	0	0	0	0	0	0	0	0
rs2636889	C	T	0	0.3502	0	0.191	0.08333	0.05056	0.1082	0.01136	0.02222	0	0.03333	0	0.01339
rs12685968	C	G	0	0	0	0	0	0	0	0	0.01111	0	0	0	0.002232
rs72554631	0	C	0	0	0	0	0	0	0	0	0	0	0	0	0
rs9615	C	G	0.0339	0	0	0.02247	0.04444	0.0625	0.04307	0.01136	0.01111	0.05556	0.01111	0.02222	0.02232
rs4148942	G	C	0.008475	0	0	0	0	0	0	0.01136	0	0	0.01111	0	0.004464
rs4148943	C	T	0.4576	0.5918	0.6889	0.5966	0.5674	0.5225	0.562	0.5909	0.7556	0.5667	0.6556	0.6556	0.6451
rs4148944	A	G	0.1186	0.3527	0.2222	0.2303	0.1778	0.1292	0.1791	0.1705	0.2111	0.2556	0.1889	0.2889	0.2232
rs4148945	C	T	0.4661	0.93961	0.6889	0.7416	0.65	0.5674	0.653	0.625	0.7889	0.5778	0.7	0.6778	0.6741
rs4148946	C	T	0.3305	0.1763	0.4667	0.3202	0.3596	0.3933	0.3577	0.4205	0.5333	0.3111	0.4556	0.3667	0.4174
rs7072219	C	A	0.008475	0.1546	0	0.06742	0.05114	0.02299	0.04735	0.01136	0.02222	0	0.03333	0.01111	0.01562
rs4148949	T	C	0.3305	0.1256	0.4667	0.2753	0.3611	0.375	0.3371	0.4205	0.5333	0.3	0.4444	0.3667	0.4129
rs4148950	G	A	0.4661	0.7464	0.6889	0.6609	0.6264	0.5398	0.6088	0.6023	0.7778	0.5556	0.6889	0.6667	0.6585
rs4148951	A	G	0.008475	0.1546	0	0.06742	0.05556	0.02247	0.04851	0.01136	0.02222	0	0.03333	0.01111	0.01562
rs1871450	G	A	0.4661	0.7464	0.6889	0.6591	0.6236	0.5402	0.608	0.6023	0.7778	0.5556	0.6889	0.6667	0.6585
rs731027	T	C	0.4576	0.5918	0.6889	0.6047	0.5682	0.5225	0.5646	0.5909	0.7556	0.5556	0.6556	0.6444	0.6406
rs730720	C	T	0.4576	0.5918	0.6889	0.5899	0.5722	0.5225	0.5616	0.5909	0.7556	0.5556	0.6556	0.6556	0.6429
rs4148953	A	G	0	0.157	0	0.1124	0.03889	0.01685	0.05597	0.01136	0.01111	0	0	0	0.004464
rs1065766	0	T	0	0	0	0	0	0	0	0	0	0	0	0	0
rs7087728	A	G	0.178	0.2343	0.4222	0.3182	0.2833	0.2247	0.2753	0.2841	0.2333	0.2333	0.2667	0.3	0.2634
rs17851642	A	T	0	0.01208	0	0	0	0	0	0.01136	0	0.01111	0.01111	0	0.006696
rs72558181	0	C	0	0	0	0	0	0	0	0	0	0	0	0	0
rs9285726	A	T	0.3814	0.004831	0.05556	0.1067	0.2416	0.3146	0.221	0.1477	0.1778	0.2222	0.2	0.2444	0.1987
rs17102596	C	T	0.178	0.2609	0.4222	0.3315	0.2944	0.2303	0.2854	0.2841	0.2333	0.2333	0.2778	0.3	0.2656
rs4934027	T	C	0.1949	0.1329	0.2444	0.1742	0.2056	0.2135	0.1978	0.2614	0.1778	0.2111	0.1778	0.1778	0.2009
rs7917267	T	C	0	0.01932	0	0.03371	0.01124	0.01124	0.01873	0	0	0	0	0	0
rs2229104	G	C	0	0	0	0	0	0	0	0	0	0	0	0	0
rs4418728	T	G	0.4322	0.2343	0.4333	0.2921	0.4444	0.4598	0.3985	0.4318	0.5111	0.4333	0.4205	0.4	0.4395
rs7905939	A	G	0.1949	0.4324	0.4	0.3636	0.2955	0.233	0.2973	0.3523	0.2444	0.2889	0.3	0.3889	0.3147
rs11187270	T	C	0	0.06763	0	0.03933	0.03333	0.005618	0.02612	0.01136	0.01111	0	0	0	0.004464
rs10882140	T	G	0.4661	0.6739	0.6	0.5618	0.6333	0.5899	0.5951	0.5568	0.7111	0.6111	0.5667	0.5222	0.5938
rs41291550	A	T	0.01695	0.07729	0	0.06818	0.005682	0	0.02481	0	0.01111	0	0	0	0.002232
rs2296681	G	A	0	0	0	0	0	0	0	0	0	0	0	0	0
rs2281891	T	C	0.1441	0.1763	0.02222	0.1011	0.1	0.1136	0.1049	0.1023	0.1111	0.1	0.05556	0.08889	0.09152
rs2860840	T	C	0.3559	0.004831	0.7222	0.1517	0.3596	0.2978	0.2697	0.4091	0.5	0.4444	0.6444	0.5222	0.5045
rs1326830	A	C	0	0	0.02222	0	0.005556	0.01124	0.005597	0.06818	0.04444	0.03333	0	0.01111	0.03125
rs12248560	T	C	0.2203	0.2174	0	0.2697	0.1667	0.236	0.2239	0.1364	0.03333	0.1444	0.04444	0.1	0.09152
rs28399504	G	A	0	0	0	0	0	0	0	0	0	0.01111	0	0	0.002232
rs55752064	0	T	0	0	0	0	0	0	0	0	0	0	0	0	0
rs17878459	C	G	0.05085	0.002415	0	0.01744	0.02247	0.005747	0.01527	0	0	0	0.01111	0.03333	0.008929
rs41291556	C	T	0.01695	0	0	0	0	0	0	0	0	0	0	0	0
rs72558184	A	G	0	0.002415	0	0	0	0	0	0.01136	0.01111	0	0	0	0.004464
rs4986893	A	G	0	0.002415	0	0	0	0	0	0	0.01111	0	0	0	0.002232
rs6413438	T	C	0	0	0	0	0.005556	0	0.001866	0	0	0	0	0	0
rs4244285	A	G	0.1441	0.1875	0.02222	0.1011	0.1	0.1124	0.1045	0.1023	0.1111	0.1	0.05556	0.08889	0.09152
rs72558186	0	T	0	0	0	0	0	0	0	0	0	0	0	0	0
rs3758581	A	G	0.05932	0	0	0.01124	0.05056	0.05056	0.03745	0.04545	0.04444	0.01111	0.05556	0	0.03125
rs17879685	T	C	0	0.02899	0	0.005618	0	0	0.001866	0	0	0	0	0.01111	0.002232
rs56337013	0	C	0	0	0	0	0	0	0	0	0	0	0	0	0
rs55640102	0	A	0	0	0	0	0	0	0	0	0	0	0	0	0
rs72558187	C	T	0	0	0	0	0	0	0	0	0	0	0	0	0
rs72558189	0	G	0	0	0	0	0	0	0	0	0	0	0	0	0
rs1799853	T	C	0.1525	0	0	0.03371	0.1	0.09551	0.07649	0.06818	0.02222	0.04444	0.08889	0.04444	0.05357
rs72558190	0	C	0	0	0	0	0	0	0	0	0	0	0	0	0
rs2256871	G	A	0.008475	0.1208	0	0.0625	0.02809	0.01705	0.03585	0	0	0	0	0	0
rs9332130	0	A	0	0	0	0	0	0	0	0	0	0	0	0	0
rs72558192	0	A	0	0	0	0	0	0	0	0	0	0	0	0	0
rs28371685	T	C	0	0.03641	0	0.01124	0.005556	0	0.005597	0.01136	0	0	0	0	0.002232
rs1057909	0	A	0	0	0	0	0	0	0	0	0	0	0	0	0
rs1057910	C	A	0.05932	0	0	0.01136	0.05618	0.05618	0.04135	0.04545	0.04444	0.01111	0.05556	0	0.03125
rs56165452	0	T	0	0	0	0	0	0	0	0	0	0	0	0	0
rs28371686	G	C	0	0.01932	0	0	0.005556	0	0.001866	0	0	0	0.01111	0.01111	0.004464
rs2017319	T	C	0	0.1087	0	0.07386	0.04494	0.01136	0.0434	0.01136	0	0.01111	0	0.01111	0.006696
rs1057911	T	A	0.05932	0.002415	0	0.01685	0.05618	0.05618	0.04307	0.04545	0.04444	0.01111	0.05556	0	0.03125
rs9332239	0	C	0	0	0	0	0	0	0	0	0	0	0	0	0
rs28399518	A	G	0	0.02657	0	0.005618	0	0	0.001866	0	0	0	0	0	0
rs66501115	0	G	0	0	0	0	0	0	0	0	0	0	0	0	0
rs10509681	C	T	0.1186	0	0	0.03371	0.08889	0.1011	0.07463	0.06818	0.02222	0.04444	0.07778	0.03333	0.04911
rs72558194	0	A	0	0	0	0	0	0	0	0	0	0	0	0	0
rs11572103	A	T	0	0.1739	0	0.1292	0.03371	0.02809	0.06367	0	0.02222	0.01111	0.01111	0	0.008929
rs1058930	C	G	0.05932	0.002415	0	0.02809	0.04444	0.01685	0.02985	0	0.01111	0.02222	0.02222	0.04444	0.02009
rs11572066	G	T	0	0.02899	0	0.01124	0.005556	0	0.005597	0	0	0	0	0	0
rs717620	T	C	0.2288	0.02899	0	0.1124	0.1111	0.1517	0.125	0.125	0.05556	0.1667	0.1667	0.1889	0.1406
rs17216156	A	G	0	0.002415	0	0	0	0.005682	0.001873	0	0	0	0	0	0
rs927344	A	T	0	0.01208	0	0.005682	0.005556	0	0.003759	0	0	0	0	0	0
rs45462493	C	A	0	0.002415	0	0	0	0	0	0	0	0	0	0	0
rs17222674	G	A	0	0.004831	0	0	0.005556	0	0.001873	0	0	0	0	0	0
rs7080681	A	G	0	0.0534	0	0.05056	0.02222	0.01124	0.02799	0	0	0	0	0	0
rs17216198	T	C	0	0.0314	0	0.01124	0.01111	0.005618	0.009328	0	0	0	0	0	0
rs2273697	A	G	0.2373	0.2174	0.08889	0.2303	0.2222	0.2247	0.2257	0.125	0.1222	0.1	0.1333	0.1111	0.1183
rs45518933	T	C	0	0	0	0	0	0	0	0	0	0	0	0	0
rs45592535	G	A	0	0	0	0	0	0.005618	0.001866	0	0	0	0	0	0
rs45477091	0	T	0	0	0	0	0	0	0	0	0	0	0	0	0
rs45466599	C	T	0	0.01932	0	0.005747	0	0	0.00188	0	0	0	0	0	0
rs45441800	0	C	0	0	0	0	0	0	0	0	0	0	0	0	0
rs3740072	0	A	0	0	0	0	0	0	0	0	0	0	0	0	0
rs56199535	T	C	0.008475	0	0	0	0	0	0	0	0	0	0	0	0
rs56220353	T	C	0	0	0	0	0	0	0	0	0	0	0	0	0
rs45494393	G	T	0.008475	0	0	0	0.005556	0.01685	0.007463	0	0.01111	0	0.01111	0.04444	0.01339
rs3740071	0	G	0	0	0	0	0	0	0	0	0	0	0	0	0
rs17222547	0	C	0	0	0	0	0	0	0	0	0	0	0	0	0
rs3740070	A	G	0	0	0	0	0	0	0	0	0	0	0	0	0
rs45483699	0	A	0	0	0	0	0	0	0	0	0	0	0	0	0
rs45441199	C	T	0.008475	0	0	0	0	0.01124	0.003731	0	0	0	0	0	0
rs72558199	0	C	0	0	0	0	0	0	0	0	0	0	0	0	0
rs45502496	0	T	0	0	0	0	0	0	0	0	0	0	0	0	0
rs72558201	0	A	0	0	0	0	0	0	0	0	0	0	0	0	0
rs8187692	T	G	0	0.1256	0	0.0618	0.005556	0.02809	0.03172	0.01136	0.01111	0	0	0	0.004464
rs45622934	0	G	0	0	0	0	0	0	0	0	0	0	0	0	0
rs17222723	A	T	0.05932	0.06522	0	0.05618	0.06111	0.06742	0.06157	0.03409	0.01111	0.04444	0.04444	0.01111	0.02902
rs8187699	G	A	0	0.02174	0	0	0	0	0	0	0	0	0	0	0
rs17216317	T	C	0	0.03382	0	0.01149	0.01124	0.01124	0.01132	0.01136	0.01111	0	0	0	0.004464
rs4148400	0	A	0	0	0	0	0	0	0	0	0	0	0	0	0
rs4148401	0	C	0	0	0	0	0	0	0	0	0	0	0	0	0
rs66898362	0	C	0	0	0	0	0	0	0	0	0	0	0	0	0
rs3740066	T	C	0.3475	0.1957	0.3444	0.2809	0.2778	0.3764	0.3116	0.3636	0.2222	0.4	0.3222	0.3295	0.3274
rs45531035	T	C	0	0.06522	0	0.02247	0.02222	0.005618	0.01679	0	0	0	0	0.01111	0.002232
rs7899457	T	C	0	0.1019	0	0.03371	0.01667	0.02273	0.02434	0	0.01111	0.01111	0	0	0.004464
rs1137968	T	G	0.05932	0.06522	0	0.0625	0.06111	0.06742	0.06367	0.03409	0.01111	0.04444	0.04444	0	0.02679
rs8187706	A	G	0	0.1092	0	0.04494	0.01667	0.02247	0.02799	0	0.01111	0.01111	0	0	0.004464
rs8187707	T	C	0.05932	0.03865	0	0.03933	0.06111	0.06742	0.05597	0.03409	0.01111	0.04444	0.04444	0	0.02679
rs8187709	0	C	0	0	0	0	0	0	0	0	0	0	0	0	0
rs8187710	A	G	0.05932	0.157	0	0.1023	0.07865	0.09195	0.09091	0.03409	0.02222	0.05556	0.04444	0	0.03125
rs6164	0	C	0	0	0	0	0	0	0	0	0	0	0	0	0
rs1042386	0	G	0	0	0	0	0	0	0	0	0	0	0	0	0
rs6163	A	C	0.3898	0.2971	0.4333	0.3596	0.4389	0.3764	0.3918	0.3721	0.3333	0.4667	0.4	0.4222	0.3991
rs6162	A	G	0.4068	0.2971	0.4333	0.3523	0.4382	0.382	0.391	0.3953	0.3444	0.4778	0.4	0.4333	0.4103
rs762563	0	G	0	0	0	0	0	0	0	0	0	0	0	0	0
rs743572	G	A	0.3898	0.2971	0.4333	0.3523	0.4494	0.3764	0.3929	0.3977	0.3333	0.4889	0.4	0.4222	0.4085
rs11509436	0	C	0	0	0	0	0	0	0	0	0	0	0	0	0
rs4925	A	C	0.339	0.04348	0.02222	0.2079	0.1778	0.3034	0.2295	0.1932	0.1111	0.1778	0.1667	0.2444	0.1786
rs3211015	0	C	0	0	0	0	0	0	0	0	0	0	0	0	0
rs3813867	C	G	0.0678	0.04831	0.3111	0.0407	0.05556	0.03977	0.04545	0.07955	0.1444	0.1111	0.1444	0.1512	0.1261
rs2031920	T	C	0.0678	0	0.3111	0.02841	0.03933	0.04545	0.03774	0.07955	0.1477	0.1111	0.1333	0.1667	0.1278
rs2070672	G	A	0.02542	0.1449	0.1333	0.1193	0.05056	0.04494	0.07143	0.09091	0.1333	0.1222	0.1444	0.1111	0.1205
rs2070673	A	T	0.1695	0.7961	0.4444	0.5506	0.3611	0.2753	0.3955	0.2273	0.4	0.3222	0.3444	0.3333	0.3259
rs6413420	T	G	0.05932	0.004831	0	0.01124	0.01685	0.03933	0.02247	0	0.02222	0	0.02222	0.01111	0.01116
rs6413419	A	G	0.008475	0.2246	0	0.1629	0.08889	0.0618	0.1045	0.03409	0.03333	0.05556	0.04444	0.01111	0.03571
rs915909	T	C	0	0.1184	0	0.04494	0.06111	0.01124	0.03918	0.01136	0.01111	0.01111	0	0.01111	0.008929
rs55897648	0	G	0	0	0	0	0	0	0	0	0	0	0	0	0
rs2515641	T	C	0.1017	0.686	0.1333	0.4318	0.2944	0.2022	0.309	0.125	0.2556	0.2222	0.1889	0.1556	0.1897
rs8192690	T	C	0.07627	0.02415	0	0.02299	0.02326	0.06322	0.03654	0.04762	0.01111	0.02222	0.06818	0.02222	0.03394
rs757110	C	A	0.3898	0.002415	0.5	0.1136	0.3125	0.3523	0.2595	0.3864	0.4667	0.4222	0.3444	0.4091	0.4058
rs67706538	0	A	0	0	0	0	0	0	0	0	0	0	0	0	0
rs72559722	0	G	0	0	0	0	0	0	0	0	0	0	0	0	0
rs72559730	0	G	0	0	0	0	0	0	0	0	0	0	0	0	0
rs895729	A	G	0.4237	0.4614	0.2222	0.4432	0.3722	0.4012	0.4053	0.3409	0.4333	0.4111	0.4111	0.4773	0.4148
rs7129157	A	C	0	0.08981	0	0.03933	0.01111	0.01136	0.0206	0	0.01111	0.01111	0	0	0.004464
rs2028985	T	C	0.1017	0.1618	0	0.1461	0.05	0.05056	0.08209	0.02273	0.01111	0.06667	0.02222	0	0.02455
rs9787901	A	G	0.1356	0.4589	0.2333	0.3547	0.2159	0.1461	0.2376	0.1591	0.1778	0.1778	0.06667	0.1889	0.154
rs750397	G	A	0	0.08454	0	0.0618	0.02778	0	0.02985	0	0	0.01111	0	0	0.002232
rs750398	G	C	0.4322	0.4638	0.2222	0.4375	0.3722	0.3977	0.4023	0.3409	0.4111	0.3778	0.4111	0.4556	0.3996
rs45469996	0	C	0	0	0	0	0	0	0	0	0	0	0	0	0
rs45607933	0	G	0	0	0	0	0	0	0	0	0	0	0	0	0
rs45482701	0	G	0	0	0	0	0	0	0	0	0	0	0	0	0
rs45482591	0	A	0	0	0	0	0	0	0	0	0	0	0	0	0
rs45564337	T	C	0	0.05825	0	0.05056	0.02247	0.01124	0.02809	0	0	0.02222	0.01111	0	0.006696
rs72559735	0	C	0	0	0	0	0	0	0	0	0	0	0	0	0
rs45627136	T	C	0	0	0	0	0	0	0	0.01136	0	0	0	0	0.002232
rs45604034	0	C	0	0	0	0	0	0	0	0	0	0	0	0	0
rs45511192	0	G	0	0	0	0	0	0	0	0	0	0	0	0	0
rs45577232	A	T	0	0	0	0	0	0	0	0	0	0	0	0	0
rs45438191	G	A	0	0.07005	0	0.02841	0.005618	0	0.01132	0	0	0	0.01111	0	0.002232
rs45545636	0	G	0	0	0	0	0	0	0	0	0	0	0	0	0
rs45513295	0	A	0	0	0	0	0	0	0	0	0	0	0	0	0
rs2276299	T	A	0.1695	0.01208	0.4444	0.1292	0.2333	0.1705	0.1779	0.1591	0.4333	0.3333	0.3889	0.3977	0.343
rs45516999	0	G	0	0	0	0	0	0	0	0	0	0	0	0	0
rs45566039	0	G	0	0	0	0	0	0	0	0	0	0	0	0	0
rs45512894	0	G	0	0	0	0	0	0	0	0	0	0	0	0	0
rs11231820	0	A	0	0	0	0	0	0	0	0	0	0	0	0	0
rs12785832	0	T	0	0	0	0	0	0	0	0	0	0	0	0	0
rs34525500	G	T	0	0.009662	0	0.01124	0	0.005618	0.005597	0	0	0	0	0	0
rs1783811	A	G	0.2966	0.1184	0.1556	0.1742	0.2278	0.3202	0.2407	0.2955	0.2556	0.2778	0.3667	0.3444	0.308
rs2078267	C	T	0.4237	0.94928	0.97778	0.7753	0.6264	0.5345	0.6464	0.6591	0.8889	0.8111	0.8222	0.7667	0.7902
rs72559738	0	G	0	0	0	0	0	0	0	0	0	0	0	0	0
rs45458794	T	C	0	0.01932	0	0.01685	0	0	0.005597	0	0	0	0	0	0
rs8187661	A	G	0	0.09662	0	0.02273	0.01124	0.01124	0.01504	0.02273	0	0	0	0.01111	0.006696
rs45448697	T	C	0	0.007246	0	0.005747	0.005556	0	0.003759	0	0	0.01111	0.01111	0	0.004464
rs45448593	0	C	0	0	0	0	0	0	0	0	0	0	0	0	0
rs8191444	0	C	0	0	0	0	0	0	0	0	0	0	0	0	0
rs1695	G	A	0.3898	0.4396	0.6444	0.382	0.2944	0.3315	0.3358	0.3409	0.5556	0.5556	0.5	0.4556	0.4821
rs1138272	T	C	0.1186	0.004831	0	0.02809	0.02778	0.03371	0.02985	0.02273	0.02222	0.02222	0.02222	0.02222	0.02232
rs4986949	0	G	0	0	0	0	0	0	0	0	0	0	0	0	0
rs1109407	A	G	0	0.1184	0	0.05682	0.03409	0	0.03019	0	0.03409	0.01111	0	0	0.008969
rs72559740	0	A	0	0	0	0	0	0	0	0	0	0	0	0	0
rs1621378	0	C	0	0	0	0	0	0	0	0	0	0	0	0	0
rs2306167	T	G	0.05085	0.2222	0	0.1348	0.07222	0.03371	0.08022	0.02273	0.03333	0.01111	0.02222	0	0.01786
rs59305495	0	C	0	0	0	0	0	0	0	0	0	0	0	0	0
rs11557218	0	A	0	0	0	0	0	0	0	0	0	0	0	0	0
rs1802605	0	A	0	0	0	0	0	0	0	0	0	0	0	0	0
rs1802606	0	C	0	0	0	0	0	0	0	0	0	0	0	0	0
rs2852425	C	T	0.2542	0.7319	0.2	0.4943	0.4611	0.3352	0.4305	0.1591	0.06667	0.2111	0.1667	0.2778	0.1763
rs3741303	T	C	0	0.1932	0.2	0.1292	0.07222	0.07303	0.09142	0.05682	0.03333	0.08889	0.06667	0.07955	0.06502
rs1050207	0	A	0	0	0	0	0	0	0	0	0	0	0	0	0
rs4149117	T	G	0.1356	0.6715	0.2222	0.4551	0.3278	0.2135	0.3321	0.1477	0.2556	0.1556	0.2556	0.1444	0.192
rs7311358	G	A	0.1356	0.6739	0.2222	0.4607	0.3278	0.2135	0.334	0.1477	0.2556	0.1556	0.2556	0.1444	0.192
rs4149143	G	A	0	0	0	0	0	0	0	0	0	0.01111	0	0	0.002232
rs2053098	A	G	0.1356	0.6739	0.2222	0.4602	0.3239	0.2102	0.3314	0.1477	0.2556	0.1556	0.2556	0.1444	0.192
rs3764006	G	A	0.1017	0.7971	0.2333	0.5056	0.3146	0.2102	0.344	0.1364	0.2778	0.2	0.2333	0.2	0.2098
rs4149015	A	G	0.0678	0.01449	0	0.03933	0.05556	0.04494	0.04664	0.06818	0.02273	0.02222	0.02222	0.03333	0.03363
rs56101265	0	T	0	0	0	0	0	0	0	0	0	0	0	0	0
rs2306283	G	A	0.3983	0.8164	0.3778	0.6629	0.55	0.4551	0.556	0.375	0.3889	0.3444	0.4444	0.5	0.4103
rs2306282	G	A	0	0	0	0	0	0	0	0	0	0	0	0	0
rs11045819	A	C	0.1525	0.04589	0	0.07865	0.1167	0.118	0.1045	0.125	0.02222	0.06667	0.03333	0.08889	0.06696
rs72559745	0	A	0	0	0	0	0	0	0	0	0	0	0	0	0
rs4149056	C	T	0.161	0.01208	0.04444	0.1067	0.1111	0.1461	0.1213	0.1023	0.1444	0.07778	0.07778	0.1444	0.1094
rs4149057	T	C	0.3814	0.8986	0.5333	0.6798	0.4778	0.5222	0.5522	0.4205	0.4667	0.3889	0.5444	0.5	0.4643
rs72559746	0	T	0	0	0	0	0	0	0	0	0	0	0	0	0
rs2291075	T	C	0.3983	0.558	0.06667	0.4943	0.4056	0.3864	0.4286	0.3636	0.2333	0.2667	0.1556	0.2889	0.2612
rs72559747	G	C	0	0	0	0	0	0	0	0	0	0	0	0	0
rs55901008	0	T	0	0	0	0	0	0	0	0	0	0	0	0	0
rs56387224	0	A	0	0	0	0	0	0	0	0	0	0	0	0	0
rs72559748	0	A	0	0	0	0	0	0	0	0	0	0	0	0	0
rs59502379	C	G	0	0.05583	0	0.02247	0.01111	0	0.01119	0	0	0.01111	0	0	0.002232
rs56199088	0	A	0	0	0	0	0	0	0	0	0	0	0	0	0
rs55737008	0	A	0	0	0	0	0	0	0	0	0	0	0	0	0
rs11568557	C	G	0	0.02195	0	0.02273	0.01124	0.01685	0.01692	0	0.01111	0	0	0	0.002232
rs45628437	0	T	0	0	0	0	0	0	0	0	0	0	0	0	0
rs45457593	0	A	0	0	0	0	0	0	0	0	0	0	0	0	0
rs45478895	0	T	0	0	0	0	0	0	0	0	0	0	0	0	0
rs72559750	0	G	0	0	0	0	0	0	0	0	0	0	0	0	0
rs11568563	G	T	0.08475	0.01208	0	0.01124	0.005556	0.08989	0.03545	0.03409	0	0.02222	0.01111	0.03333	0.02009
rs45488497	0	G	0	0	0	0	0	0	0	0	0	0	0	0	0
rs45502302	0	T	0	0	0	0	0	0	0	0	0	0	0	0	0
rs11568567	A	T	0	0.01449	0	0.01685	0	0.01685	0.01119	0	0	0	0	0	0
rs7312628	T	C	0	0.215	0	0.1517	0.07222	0.01705	0.08052	0.01136	0.01111	0.03333	0	0.01111	0.01339
rs7298982	C	T	0	0.01932	0	0.01124	0.01111	0.01124	0.01119	0	0.01111	0	0	0	0.002232
rs7484455	0	G	0	0	0	0	0	0	0	0	0	0	0	0	0
rs4078	G	A	0.1356	0.05314	0	0.07865	0.1389	0.1461	0.1213	0.09091	0.03333	0.04444	0.04444	0.05556	0.05357
rs7957203	T	A	0.2627	0.3019	0.02222	0.2586	0.3652	0.2865	0.3038	0.25	0.1222	0.1889	0.1333	0.1667	0.1719
rs10841795	G	A	0.1102	0.002415	0	0.03933	0.1056	0.08427	0.07649	0.06818	0.02222	0.05556	0.05556	0.08889	0.05804
rs72559751	0	C	0	0	0	0	0	0	0	0	0	0	0	0	0
rs61001398	A	G	0	0.06039	0	0.01124	0.01111	0.005618	0.009328	0	0	0	0	0	0
rs10770865	A	G	0	0.01449	0	0.005682	0	0	0.00188	0	0	0	0	0	0
rs72559752	0	C	0	0	0	0	0	0	0	0	0	0	0	0	0
rs58386780	A	G	0	0.03398	0	0.02273	0	0	0.007491	0	0	0	0	0	0
rs17846788	0	C	0	0	0	0	0	0	0	0	0	0	0	0	0
rs8176351	T	C	0	0.04348	0	0.01685	0.02778	0.005618	0.01679	0	0	0	0	0	0
rs8176350	T	C	0	0	0	0	0.005556	0	0.001901	0.01316	0	0	0	0	0.002315
rs8176349	T	C	0	0.004831	0	0	0.005556	0	0.001866	0	0	0	0	0	0
rs2229103	0	A	0	0	0	0	0	0	0	0	0	0	0	0	0
rs13377933	0	C	0	0	0	0	0	0	0	0	0	0	0	0	0
rs28934606	0	C	0	0	0	0	0	0	0	0	0	0	0	0	0
rs8176345	T	C	0.05085	0	0	0.005682	0.01111	0.02809	0.01498	0.01136	0.02222	0	0	0.02222	0.01116
rs8176344	G	C	0	0	0	0	0.005556	0	0.001873	0.01136	0	0	0	0	0.002232
rs7965963	0	G	0	0	0	0	0	0	0	0	0	0	0	0	0
rs12823260	0	G	0	0	0	0	0	0	0	0	0	0	0	0	0
rs11546004	0	T	0	0	0	0	0	0	0	0	0	0	0	0	0
rs2468110	A	G	0.2034	0.4275	0.5	0.3483	0.4	0.3202	0.3563	0.4091	0.4556	0.4889	0.4778	0.4545	0.4574
rs1565814	G	A	0	0.0314	0.03333	0.04545	0.01705	0.01705	0.02652	0	0.05556	0.02222	0.01111	0.01136	0.02018
rs2463018	T	C	0.1949	0.09179	0.4667	0.2022	0.3278	0.2809	0.2705	0.2955	0.3667	0.4111	0.3889	0.3556	0.3638
rs903247	C	T	0.1949	0.4632	0.5556	0.4157	0.4222	0.3258	0.3881	0.4091	0.5111	0.5222	0.5	0.4659	0.4821
rs2463437	G	A	0.1949	0.3551	0.5222	0.3427	0.4056	0.309	0.3526	0.4091	0.4444	0.4889	0.4778	0.4205	0.4484
rs7847	C	T	0.1949	0.0942	0.4667	0.2135	0.3389	0.2809	0.278	0.3068	0.3667	0.4333	0.4111	0.3636	0.3767
rs1048662	G	A	0	0.3116	0.03333	0.1573	0.06667	0.03933	0.08769	0.01136	0.06667	0.03333	0.01111	0.04444	0.03348
rs886205	G	A	0.2203	0.7874	0.4667	0.5	0.3539	0.2416	0.3636	0.3864	0.4778	0.4444	0.3889	0.4111	0.4219
rs13306164	T	C	0	0	0	0	0	0	0	0.02273	0	0	0	0	0.004464
rs58280059	0	G	0	0	0	0	0	0	0	0	0	0	0	0	0
rs1062136	0	A	0	0	0	0	0	0	0	0	0	0	0	0	0
rs1064933	0	G	0	0	0	0	0	0	0	0	0	0	0	0	0
rs671	A	G	0	0	0	0	0	0	0	0	0	0	0	0	0
rs1051332	T	C	0.3983	0.06127	0.3444	0.2809	0.3444	0.4213	0.3489	0.4432	0.3333	0.3778	0.4333	0.3556	0.3884
rs1801249	A	G	0.5	0.4444	0.2111	0.3764	0.4222	0.4213	0.4067	0.375	0.3222	0.3444	0.2778	0.3295	0.3296
rs1801246	T	C	0.09322	0	0	0	0.04444	0.0618	0.03545	0.06818	0	0	0.01111	0.01111	0.01786
rs732774	C	T	0.5	0.471	0.2111	0.3933	0.4333	0.4213	0.416	0.375	0.3222	0.3444	0.2778	0.3295	0.3296
rs1061472	C	T	0.5	0.4758	0.4	0.5674	0.5278	0.5674	0.5541	0.5795	0.4444	0.5444	0.5667	0.4667	0.5201
rs2277447	0	C	0	0	0	0	0	0	0	0	0	0	0	0	0
rs1801244	G	C	0.4237	0.1739	0.3333	0.3315	0.3889	0.4494	0.3899	0.4659	0.3556	0.4222	0.4333	0.3667	0.4085
rs1801243	C	A	0.4322	0.1401	0.3444	0.2921	0.3722	0.4551	0.3731	0.4545	0.3556	0.4222	0.4333	0.3556	0.404
rs2277448	G	T	0.3898	0.7995	0.2	0.5393	0.45	0.4101	0.4664	0.4205	0.3333	0.3444	0.2667	0.3068	0.3341
rs4148555	A	T	0	0.02415	0	0	0.005556	0	0.001866	0	0	0	0	0	0
rs1059754	0	A	0	0	0	0	0	0	0	0	0	0	0	0	0
rs4148554	G	A	0	0	0	0	0	0	0	0.01136	0	0	0	0	0.002232
rs1059751	G	A	0.4322	0.2391	0.3	0.3409	0.4	0.3652	0.3689	0.3864	0.4	0.2667	0.3667	0.3778	0.3594
rs4148553	T	C	0.4322	0.2391	0.3	0.3371	0.4	0.3652	0.3675	0.3864	0.4	0.2667	0.3556	0.3778	0.3571
rs4148551	C	T	0.4576	0.628	0.4444	0.5341	0.4111	0.5889	0.4887	0.5114	0.4778	0.4333	0.4889	0.4222	0.4665
rs3742106	C	A	0.4576	0.2778	0.4444	0.382	0.3708	0.4607	0.4045	0.5	0.4556	0.4111	0.4778	0.3889	0.4464
rs1189466	A	G	0.05085	0.08696	0.02222	0.0618	0.08889	0.05056	0.06716	0.03409	0.1222	0.05556	0.06667	0.05556	0.06696
rs1678339	T	C	0.05085	0.1377	0.02222	0.08427	0.09444	0.07303	0.08396	0.03409	0.1222	0.05556	0.07778	0.05556	0.0692
rs3765534	T	C	0	0	0.1	0	0.005556	0.005618	0.003731	0.02273	0.04444	0.05556	0.03333	0.07778	0.04688
rs2274405	T	C	0.3729	0.3019	0.4333	0.3483	0.3222	0.4157	0.3619	0.4091	0.4222	0.6	0.4778	0.3556	0.4531
rs2274406	T	C	0.3814	0.657	0.4333	0.5112	0.3889	0.4659	0.4551	0.4091	0.4667	0.6222	0.5	0.3667	0.4732
rs2274407	A	C	0.02542	0.2101	0.08889	0.1292	0.1167	0.05618	0.1007	0.1136	0.1222	0.07778	0.03333	0.08889	0.08705
rs4148460	0	A	0	0	0	0	0	0	0	0	0	0	0	0	0
rs8187840	T	C	0.07627	0	0	0	0.005556	0.01685	0.007463	0	0	0.01111	0	0.01111	0.004464
rs56120058	0	G	0	0	0	0	0	0	0	0	0	0	0	0	0
rs8187830	0	G	0	0	0	0	0	0	0	0	0	0	0	0	0
rs8187832	A	G	0.04237	0.2319	0	0.1364	0.05556	0.03933	0.07678	0.07955	0.06667	0.03333	0.01111	0.02222	0.04241
rs45545032	C	T	0	0.03623	0	0.01685	0.005556	0.005618	0.009328	0	0	0	0	0	0
rs2274827	A	G	0	0	0	0	0	0	0	0	0	0	0	0	0
rs8187838	T	G	0.02542	0	0	0.01124	0.01111	0.01124	0.01119	0.03409	0	0	0	0	0.006696
rs2274828	T	C	0	0.02174	0	0.01124	0	0	0.003731	0	0	0	0	0	0
rs1339067	A	G	0.3362	0.1473	0.4556	0.236	0.2753	0.3315	0.2809	0.2727	0.3222	0.3778	0.4222	0.2907	0.3378
rs4646227	G	C	0.01695	0.1208	0	0.07865	0.06667	0.04494	0.06343	0.03409	0	0.02222	0.01111	0.02222	0.01786
rs8187836	A	G	0	0.02415	0.03333	0.01124	0.005556	0.005618	0.007463	0	0	0	0	0	0
rs8187821	T	G	0	0.002415	0	0.01124	0	0	0.003731	0.01136	0	0	0	0	0.002232
rs45569639	0	G	0	0	0	0	0	0	0	0	0	0	0	0	0
rs8187823	T	C	0	0.002415	0	0	0.005556	0	0.001866	0	0	0	0	0	0
rs45562741	0	A	0	0	0	0	0	0	0	0	0	0	0	0	0
rs45513193	T	C	0	0.002415	0	0	0	0	0	0	0	0	0	0	0
rs45628337	0	C	0	0	0	0	0	0	0	0	0	0	0	0	0
rs3803258	C	T	0.161	0.07488	0.1778	0.118	0.1	0.2022	0.1399	0.1477	0.06667	0.1222	0.1111	0.1111	0.1116
rs2301159	A	G	0.2034	0.3478	0.02222	0.309	0.2978	0.2921	0.2996	0.25	0.1667	0.1889	0.1222	0.2	0.1853
rs279942	C	G	0.178	0.2729	0.02222	0.2557	0.264	0.2753	0.265	0.2273	0.1444	0.1667	0.1111	0.1889	0.1674
rs279941	A	C	0.1949	0.06522	0.5	0.05056	0.1389	0.1236	0.1045	0.1932	0.2444	0.3111	0.3222	0.3111	0.2768
rs2301157	A	G	0.4661	0.7367	0.5333	0.5899	0.5955	0.4944	0.5599	0.5	0.5333	0.5667	0.4556	0.5444	0.5201
rs188096	A	C	0.1949	0.0628	0.5	0.05056	0.1389	0.125	0.1049	0.2045	0.2667	0.3111	0.3222	0.3111	0.2835
rs157381	T	C	0	0.0534	0	0.01124	0.01667	0	0.009328	0.01136	0.01111	0	0	0	0.004464
rs7987433	C	T	0.09322	0.2512	0.08889	0.1742	0.15	0.1629	0.1623	0.1477	0.2	0.1444	0.1444	0.1	0.1473
rs1061040	T	C	0.1186	0.599	0	0.3315	0.1611	0.1292	0.2071	0.06818	0.1111	0.04444	0.03333	0.05556	0.0625
rs45533132	0	T	0	0	0	0	0	0	0	0	0	0	0	0	0
rs1805061	G	A	0.161	0.2681	0.4556	0.1932	0.2056	0.2135	0.2041	0.2442	0.4111	0.4556	0.4556	0.2841	0.3716
rs8018462	A	G	0.4831	0.5531	0.1111	0.523	0.4438	0.4	0.4559	0.3636	0.1556	0.3444	0.3444	0.1889	0.279
rs8016634	A	G	0.008475	0.1449	0	0.03933	0.03333	0.01124	0.02799	0	0.02222	0.01111	0	0	0.006696
rs1805059	C	T	0.3983	0.5531	0.1111	0.4831	0.3953	0.3125	0.3973	0.3295	0.1444	0.3222	0.3222	0.1111	0.2455
rs2281677	A	G	0.4237	0.5362	0.1444	0.4831	0.4	0.3315	0.4049	0.3523	0.1556	0.3778	0.3667	0.1667	0.2835
rs2236135	G	A	0.1695	0.3146	0.01111	0.264	0.2056	0.1854	0.2183	0.09091	0.1111	0.08889	0.1111	0.1136	0.1031
rs910795	G	A	0.1525	0.5725	0	0.3202	0.1833	0.1573	0.2201	0.1023	0.1444	0.05556	0.07778	0.06667	0.08929
rs2268877	G	A	0.1949	0.3333	0.03333	0.2809	0.2333	0.1966	0.2369	0.06818	0.1222	0.08889	0.1111	0.07778	0.09375
rs2268873	G	A	0.2203	0.256	0.03333	0.25	0.1667	0.2184	0.2113	0.09091	0.1111	0.1111	0.1	0.1	0.1027
rs8013529	G	A	0.1186	0.0267	0	0.07303	0.1056	0.1292	0.1026	0.02273	0.03333	0.03333	0.03333	0.03333	0.03125
rs1884545	A	G	0.1102	0.01691	0	0.0618	0.1056	0.1236	0.09701	0.03409	0.02222	0.02222	0.04444	0.03333	0.03125
rs7141505	C	A	0.322	0.7053	0.3	0.4888	0.4833	0.3876	0.4534	0.2386	0.2667	0.3	0.2111	0.2111	0.2455
rs56903885	T	G	0	0.01449	0	0	0	0	0	0	0	0	0	0	0
rs72547506	0	T	0	0	0	0	0	0	0	0	0	0	0	0	0
rs72547507	0	A	0	0	0	0	0	0	0	0	0	0	0	0	0
rs2296651	A	G	0	0	0	0	0	0	0	0	0.02222	0	0	0	0.004464
rs61745930	G	A	0	0.02657	0	0.01685	0.005556	0	0.007463	0	0.01111	0	0.01111	0	0.004464
rs55645214	G	A	0	0.1159	0	0.02809	0.03333	0.01124	0.02425	0	0.01111	0	0	0	0.002232
rs4646285	T	C	0.1186	0.004831	0.2667	0.09551	0.08427	0.09551	0.09176	0.09091	0.1667	0.1444	0.1778	0.1556	0.1473
rs3177427	A	G	0.2627	0.2633	0.1778	0.2674	0.2611	0.2791	0.2691	0.2955	0.2667	0.2222	0.1889	0.1444	0.2232
rs7972	A	G	0.07627	0	0.03333	0.01136	0.03889	0.03933	0.02996	0.06818	0.03333	0.01111	0	0.02222	0.02679
rs1046428	T	C	0.1695	0.07246	0.3444	0.1067	0.2056	0.1798	0.1642	0.1818	0.2222	0.2667	0.2556	0.2614	0.2377
rs2234955	C	A	0	0	0	0	0	0	0	0	0	0	0	0	0
rs15506	0	G	0	0	0	0	0	0	0	0	0	0	0	0	0
rs1060896	C	A	0.2712	0.90097	0.98889	0.7528	0.6778	0.3933	0.6082	0.5682	0.8333	0.7667	0.7889	0.7444	0.7411
rs2271437	G	T	0	0	0.2778	0.05056	0.04494	0.02247	0.03933	0.09091	0.1556	0.2444	0.1556	0.1556	0.1607
rs8023604	C	T	0	0.5749	0	0.3352	0.1685	0.03409	0.1792	0.02273	0.05556	0.02222	0.02222	0.02222	0.02902
rs10519020	C	G	0	0.2246	0	0.1798	0.07778	0.03371	0.09701	0.02273	0	0	0.01111	0	0.006696
rs45532537	A	T	0	0.009662	0	0.01685	0.005556	0.01685	0.01306	0	0	0	0	0	0
rs17215633	C	T	0	0.02657	0	0.01685	0.02222	0	0.01306	0	0	0	0	0	0
rs9635306	0	G	0	0	0	0	0	0	0	0	0	0	0	0	0
rs1050787	0	A	0	0	0	0	0	0	0	0	0	0	0	0	0
rs1050760	0	A	0	0	0	0	0	0	0	0	0	0	0	0	0
rs4646	A	C	0.2203	0.3285	0.7333	0.3315	0.3278	0.3239	0.3277	0.5455	0.4667	0.6556	0.6333	0.5	0.5603
rs1050677	0	G	0	0	0	0	0	0	0	0	0	0	0	0	0
rs10046	G	A	0.4068	0.8068	0.97778	0.7443	0.5787	0.5172	0.6136	0.6818	0.6556	0.7889	0.7444	0.6667	0.7076
rs2304461	A	G	0	0	0	0	0	0	0	0	0	0	0	0	0
rs2304462	0	C	0	0	0	0	0	0	0	0	0	0	0	0	0
rs700519	A	G	0.04237	0.1618	0.2444	0.09551	0.07222	0.03371	0.06716	0.02273	0.1222	0.03333	0.07778	0.07778	0.06696
rs700518	T	C	0.4068	0.8671	0.95556	0.7841	0.6067	0.573	0.6541	0.6932	0.7111	0.8	0.7556	0.6818	0.7287
rs2236722	G	A	0	0	0	0	0	0	0	0	0	0	0	0	0
rs1062033	G	C	0.4831	0.08937	0.04444	0.1461	0.3444	0.382	0.291	0.2955	0.2444	0.1556	0.2667	0.2667	0.2455
rs57982762	0	T	0	0	0	0	0	0	0	0	0	0	0	0	0
rs72547508	0	G	0	0	0	0	0	0	0	0	0	0	0	0	0
rs4986873	0	G	0	0	0	0	0	0	0	0	0	0	0	0	0
rs1049968	0	G	0	0	0	0	0	0	0	0	0	0	0	0	0
rs6160	0	G	0	0	0	0	0	0	0	0	0	0	0	0	0
rs58174009	T	C	0	0.01208	0	0.005618	0	0.005618	0.003731	0	0	0	0	0	0
rs1130841	0	C	0	0	0	0	0	0	0	0	0	0	0	0	0
rs1800031	0	A	0	0	0	0	0	0	0	0	0	0	0	0	0
rs56240201	0	G	0	0	0	0	0	0	0	0	0	0	0	0	0
rs2278970	0	G	0	0	0	0	0	0	0	0	0	0	0	0	0
rs1048943	C	T	0.04237	0	0.5778	0.07865	0.1278	0.09551	0.1007	0.2386	0.5	0.3333	0.4556	0.4889	0.404
rs1799814	T	G	0.0339	0	0	0.005618	0.03889	0.05618	0.03358	0.04545	0	0.04444	0.02222	0.01111	0.02455
rs72547509	0	A	0	0	0	0	0	0	0	0	0	0	0	0	0
rs2856833	0	G	0	0	0	0	0	0	0	0	0	0	0	0	0
rs56313657	0	C	0	0	0	0	0	0	0	0	0	0	0	0	0
rs4987133	0	A	0	0	0	0	0	0	0	0	0	0	0	0	0
rs34260157	0	G	0	0	0	0	0	0	0	0	0	0	0	0	0
rs4646422	T	C	0	0	0	0	0	0	0	0	0.01111	0	0	0	0.002232
rs2069514	A	G	0.01695	0.3357	0.5778	0.2126	0.1944	0.09551	0.1673	0.2159	0.4889	0.3889	0.4556	0.5222	0.4152
rs2069526	G	T	0	0.1063	0.2111	0.1292	0.02778	0.03933	0.0653	0.05682	0.05556	0.05556	0.05556	0.03333	0.05134
rs12720461	0	C	0	0	0	0	0	0	0	0	0	0	0	0	0
rs762551	C	A	0.2966	0.4807	0.1889	0.3596	0.3167	0.3708	0.3489	0.3977	0.2222	0.2556	0.2444	0.2333	0.2701
rs56160784	0	C	0	0	0	0	0	0	0	0	0	0	0	0	0
rs72547511	0	C	0	0	0	0	0	0	0	0	0	0	0	0	0
rs72547513	0	C	0	0	0	0	0	0	0	0	0	0	0	0	0
rs56276455	0	G	0	0	0	0	0	0	0	0	0	0	0	0	0
rs72547514	0	G	0	0	0	0	0	0	0	0	0	0	0	0	0
rs72547515	0	G	0	0	0	0	0	0	0	0	0	0	0	0	0
rs72547516	0	A	0	0	0	0	0	0	0	0	0	0	0	0	0
rs55889066	0	G	0	0	0	0	0	0	0	0	0	0	0	0	0
rs56107638	0	G	0	0	0	0	0	0	0	0	0	0	0	0	0
rs28399424	T	C	0	0	0	0	0	0	0	0	0	0	0	0	0
rs72547517	0	G	0	0	0	0	0	0	0	0	0	0	0	0	0
rs2470890	C	T	0.3475	1	1	0.7898	0.6111	0.5449	0.6479	0.7159	0.8444	0.7222	0.8111	0.8182	0.7825
rs8187737	T	C	0	0.0801	0	0.02809	0.03333	0.01124	0.02425	0.01136	0	0.01111	0	0	0.004464
rs45586931	0	C	0	0	0	0	0	0	0	0	0	0	0	0	0
rs45537142	0	T	0	0	0	0	0	0	0	0	0	0	0	0	0
rs45491496	0	C	0	0	0	0	0	0	0	0	0	0	0	0	0
rs8187751	0	C	0	0	0	0	0	0	0	0	0	0	0	0	0
rs2277577	0	C	0	0	0	0	0	0	0	0	0	0	0	0	0
rs2290272	A	G	0.3729	0.1763	0.6889	0.3315	0.3167	0.3034	0.3172	0.4659	0.6222	0.6	0.5222	0.6778	0.5781
rs45523532	T	G	0.01695	0.009662	0	0.01685	0.01685	0.01685	0.01685	0.02273	0.01111	0	0.01111	0.01111	0.01116
rs8187755	T	A	0	0.08213	0	0.03933	0.01667	0.01685	0.02425	0	0.01111	0.02222	0	0	0.006696
rs45509196	T	C	0	0	0	0	0	0	0	0	0	0	0	0	0
rs8187758	A	C	0.2288	0.1522	0.6333	0.2528	0.2389	0.2247	0.2388	0.3295	0.4778	0.4	0.4444	0.4444	0.4196
rs45519040	0	A	0	0	0	0	0	0	0	0	0	0	0	0	0
rs3803390	T	C	0.0678	0	0.3	0.07303	0.08333	0.1067	0.08769	0.1477	0.3333	0.2556	0.2222	0.2889	0.25
rs45461198	A	G	0	0.01208	0	0	0	0.005618	0.001866	0	0	0	0	0	0
rs2305367	A	G	0.3644	0.3333	0.7556	0.4494	0.4438	0.3371	0.4101	0.5114	0.7778	0.6333	0.6667	0.5778	0.6339
rs8042415	0	A	0	0	0	0	0	0	0	0	0	0	0	0	0
rs45515197	0	G	0	0	0	0	0	0	0	0	0	0	0	0	0
rs2242048	A	G	0.1271	0.02657	0.2444	0.108	0.1023	0.1149	0.1084	0.1136	0.1	0.1333	0.1222	0.1889	0.1317
rs8187779	A	C	0	0.004831	0	0.005618	0.01111	0.01124	0.009328	0	0	0	0.01111	0	0.002232
rs2242046	G	A	0.4915	0.97343	1	0.8371	0.691	0.5511	0.6936	0.6705	0.91111	0.8333	0.8889	0.7778	0.817
rs45584739	C	T	0	0.002415	0	0	0	0	0	0	0	0	0.01111	0	0.002232
rs72547519	G	A	0	0.002415	0	0.005618	0	0	0.001866	0	0	0	0	0	0
rs45531334	0	C	0	0	0	0	0	0	0	0	0	0	0	0	0
rs72547520	G	A	0	0.01208	0	0	0	0.005618	0.001866	0	0	0	0	0	0
rs45507295	0	C	0	0	0	0	0	0	0	0	0	0	0	0	0
rs8025045	T	G	0.1271	0.1546	0.05556	0.1761	0.1348	0.118	0.1429	0.1364	0.08889	0.1333	0.1222	0.1889	0.1339
rs1517618	G	C	0.2542	0.06763	0.01111	0.118	0.1222	0.1236	0.1213	0.1364	0.05556	0.1	0.03333	0.06667	0.07812
rs2190748	A	G	0.3644	0.6836	0.8333	0.5899	0.4444	0.382	0.472	0.4419	0.6667	0.6444	0.6	0.5444	0.5807
rs2283458	A	G	0.3305	0.1135	0.1	0.2472	0.3333	0.375	0.3184	0.2841	0.2222	0.2333	0.3111	0.3556	0.2812
rs960440	G	C	0.2712	0.05797	0.1111	0.1348	0.1667	0.1685	0.1567	0.1591	0.2111	0.1	0.1333	0.2556	0.1719
rs3743369	G	A	0.3983	0.4203	0.2667	0.4382	0.3722	0.358	0.3895	0.3023	0.3444	0.2333	0.2889	0.3889	0.3117
rs909921	C	T	0.4322	0.3188	0.08889	0.3678	0.3103	0.3708	0.3498	0.3605	0.1889	0.2667	0.2556	0.2614	0.2658
rs45611740	T	C	0	0.002415	0	0.01163	0	0	0.003788	0	0	0	0	0	0
rs45551631	A	G	0	0.004831	0	0.005618	0	0	0.001873	0	0	0	0	0	0
rs246221	C	T	0.2797	0.7244	0.2444	0.5449	0.4167	0.3708	0.444	0.2159	0.3556	0.4111	0.3444	0.2333	0.3125
rs45585132	0	G	0	0	0	0	0	0	0	0	0	0	0	0	0
rs8187853	A	G	0	0.08738	0	0.06818	0.02299	0.02247	0.03788	0	0	0	0.01111	0.01111	0.004464
rs60782127	T	G	0.01695	0	0	0.005618	0.005556	0	0.003731	0.01136	0	0	0	0	0.002232
rs8187858	T	C	0.07627	0.002415	0	0.01124	0.07222	0.08427	0.05597	0.06818	0.02222	0.03333	0.06667	0.04444	0.04688
rs45500201	T	C	0	0.007246	0	0.01124	0	0	0.003731	0	0	0.01111	0	0	0.002232
rs8187863	T	C	0.01695	0.009662	0	0.01705	0.005556	0.005682	0.009398	0.01136	0	0	0	0	0.002232
rs2301666	T	C	0	0	0	0	0	0	0	0	0	0	0	0	0
rs4148356	A	G	0.0339	0	0.06667	0.01124	0.01111	0.02809	0.01679	0.03488	0.06667	0.08333	0.08889	0.04444	0.06364
rs4148377	0	G	0	0	0	0	0	0	0	0	0	0	0	0	0
rs8057331	0	C	0	0	0	0	0	0	0	0	0	0	0	0	0
rs212090	A	T	0.4068	0.1256	0.2778	0.3034	0.3833	0.408	0.3647	0.4302	0.3444	0.4205	0.3444	0.4778	0.4032
rs4148380	A	G	0.1017	0.02657	0	0.03933	0.04444	0.03933	0.04104	0.05682	0.02222	0.04444	0.02222	0.04444	0.03795
rs8056298	T	G	0	0.1884	0	0.04545	0.03933	0.01149	0.0322	0.02273	0.02222	0.01111	0	0.01111	0.01339
rs212091	C	T	0.178	0.1232	0.03333	0.1124	0.1556	0.1292	0.1325	0.125	0.03333	0.1111	0.1556	0.05556	0.09598
rs2238472	T	C	0.2119	0.07971	0.2667	0.1761	0.2056	0.2273	0.203	0.2955	0.2889	0.2889	0.3111	0.3778	0.3125
rs2856585	A	G	0.02542	0.1449	0.04444	0.1348	0.06111	0.09659	0.09738	0.1591	0.02222	0.07778	0.08889	0.03333	0.07589
rs6416668	T	C	0	0.08454	0	0.07303	0.04444	0.005682	0.0412	0	0.02222	0.01111	0	0.01111	0.008929
rs7500834	T	C	0	0.08454	0	0.06897	0.03933	0.005618	0.03774	0	0.02222	0.01111	0	0.01111	0.008929
rs4341770	0	A	0	0	0	0	0	0	0	0	0	0	0	0	0
rs8058694	G	T	0.4492	0.6884	0.5222	0.625	0.5843	0.6047	0.6046	0.5795	0.5667	0.5444	0.4667	0.4773	0.5269
rs8058696	G	C	0.4492	0.6884	0.5222	0.6292	0.5909	0.593	0.6046	0.5795	0.5667	0.5444	0.4667	0.4778	0.5268
rs11401	G	A	0.1525	0.1493	0.08889	0.1667	0.1477	0.1471	0.1538	0.1364	0.1333	0.1222	0.1512	0.2195	0.1514
rs45472392	C	T	0	0.02174	0	0.02247	0.005556	0	0.009328	0	0.01111	0	0	0	0.002232
rs10797300	0	G	0	0	0	0	0	0	0	0	0	0	0	0	0
rs11859842	G	A	0.4915	0.1159	0.03409	0.2191	0.3444	0.4382	0.334	0.2727	0.1778	0.2556	0.2444	0.2386	0.2377
rs11150564	T	C	0.4407	0.07005	0.1111	0.2528	0.3295	0.4034	0.3283	0.3409	0.2556	0.3667	0.2667	0.4111	0.3281
rs4788172	A	G	0.1017	0.2126	0.4667	0.2216	0.1461	0.1092	0.1591	0.2955	0.3222	0.2889	0.3	0.2273	0.287
rs3862476	C	T	0.0678	0	0	0.02273	0.03409	0.04023	0.03232	0.02273	0	0.03333	0.01111	0.01111	0.01562
rs13331798	G	T	0.2034	0.314	0	0.2614	0.1944	0.2022	0.2191	0.1512	0.07778	0.08889	0.08889	0.07955	0.09685
rs11150606	C	T	0.01695	0	0.5	0.0814	0.07558	0.05882	0.07198	0.2674	0.369	0.2955	0.2955	0.2444	0.2936
rs7294	T	C	0.3729	0.4903	0.4778	0.3652	0.2809	0.3202	0.3221	0.3977	0.4667	0.3556	0.5333	0.4205	0.435
rs11540137	0	G	0	0	0	0	0	0	0	0	0	0	0	0	0
rs28940305	0	A	0	0	0	0	0	0	0	0	0	0	0	0	0
rs7200749	A	G	0	0.2415	0	0.08989	0.03889	0.01685	0.04851	0.01136	0.02222	0	0	0.03333	0.01339
rs72547528	0	G	0	0	0	0	0	0	0	0	0	0	0	0	0
rs17884982	0	T	0	0	0	0	0	0	0	0	0	0	0	0	0
rs2359612	A	G	0.3814	0.1667	0.5222	0.3256	0.4545	0.3693	0.3836	0.4773	0.4767	0.5111	0.4405	0.4432	0.4702
rs17884850	0	C	0	0	0	0	0	0	0	0	0	0	0	0	0
rs17886199	G	A	0	0.0628	0	0.02299	0.005618	0.01124	0.01321	0	0	0	0	0	0
rs8050894	G	C	0.3814	0.2053	0.5222	0.3933	0.4556	0.4326	0.4272	0.4886	0.4778	0.5222	0.4444	0.4444	0.4754
rs72547529	T	C	0	0.01208	0	0	0.005556	0	0.001866	0	0	0	0	0	0
rs9934438	A	G	0.3814	0.04106	0.5222	0.2584	0.3944	0.382	0.3451	0.4773	0.4556	0.5	0.4111	0.4333	0.4554
rs13336384	A	G	0	0.06311	0	0.03371	0.02273	0	0.01887	0	0	0	0	0	0
rs17708472	A	G	0.2458	0.03865	0	0.1067	0.1722	0.2079	0.1623	0.1136	0.05556	0.1111	0.02222	0.1222	0.08482
rs13337470	T	G	0	0.01932	0	0.005618	0.01111	0	0.005597	0	0	0	0	0	0
rs2884737	C	A	0.2627	0.004831	0.02222	0.08989	0.2389	0.2528	0.194	0.1705	0.05556	0.1111	0.05556	0.1111	0.1004
rs28940304	0	T	0	0	0	0	0	0	0	0	0	0	0	0	0
rs28940303	0	A	0	0	0	0	0	0	0	0	0	0	0	0	0
rs28940302	0	C	0	0	0	0	0	0	0	0	0	0	0	0	0
rs9923231	T	C	0.3814	0.04106	0.5222	0.2584	0.3944	0.382	0.3451	0.4773	0.4556	0.5	0.4111	0.4333	0.4552
rs17878544	C	T	0	0.4058	0	0.2247	0.1	0.06742	0.1306	0.02273	0.04444	0.02222	0.03333	0.04545	0.03363
rs11568314	T	A	0.05085	0	0	0.01685	0.01111	0.04494	0.02425	0	0	0.01136	0.01111	0.01111	0.006726
rs4783745	G	A	0.161	0.6353	0.3667	0.3764	0.3167	0.2247	0.306	0.2159	0.4	0.3068	0.3111	0.2889	0.3049
rs11568311	A	G	0.08475	0.1063	0	0.07865	0.07222	0.06742	0.07276	0.02273	0	0.01111	0.01111	0.02222	0.01339
rs72547531	0	C	0	0	0	0	0	0	0	0	0	0	0	0	0
rs72547532	0	G	0	0	0	0	0	0	0	0	0	0	0	0	0
rs72547533	0	A	0	0	0	0	0	0	0	0	0	0	0	0	0
rs3893757	0	C	0	0	0	0	0	0	0	0	0	0	0	0	0
rs10517	A	G	0.1102	0.1329	0	0.1011	0.07778	0.1236	0.1007	0.09091	0.07778	0.03333	0.06667	0.04444	0.0625
rs1063556	0	A	0	0	0	0	0	0	0	0	0	0	0	0	0
rs1050873	0	T	0	0	0	0	0	0	0	0	0	0	0	0	0
rs3191214	0	G	0	0	0	0	0	0	0	0	0	0	0	0	0
rs1800566	A	G	0.2203	0.186	0.4556	0.2299	0.2389	0.2303	0.2331	0.2955	0.4667	0.4	0.5	0.4545	0.4238
rs4986998	A	G	0.008475	0.002415	0	0.01685	0.03333	0.02247	0.02425	0.02273	0.01111	0	0.02222	0	0.01116
rs689453	T	C	0.0678	0.05314	0	0.06742	0.07303	0.06742	0.06929	0.06818	0.01111	0.01111	0.02222	0.02222	0.02679
rs72547534	0	T	0	0	0	0	0	0	0	0	0	0	0	0	0
rs3813744	0	C	0	0	0	0	0	0	0	0	0	0	0	0	0
rs72547547	0	C	0	0	0	0	0	0	0	0	0	0	0	0	0
rs68043642	0	A	0	0	0	0	0	0	0	0	0	0	0	0	0
rs72547550	0	G	0	0	0	0	0	0	0	0	0	0	0	0	0
rs383400	0	C	0	0	0	0	0	0	0	0	0	0	0	0	0
rs2937027	0	T	0	0	0	0	0	0	0	0	0	0	0	0	0
rs2937026	0	T	0	0	0	0	0	0	0	0	0	0	0	0	0
rs2550915	G	C	0.008475	0.1087	0	0.07303	0.07778	0.01685	0.05597	0.02273	0.02222	0.01111	0.01111	0.01111	0.01562
rs2738792	A	G	0.08475	0.4565	0.8667	0.3371	0.2978	0.2135	0.2828	0.3295	0.5667	0.4444	0.5111	0.5114	0.4731
rs2641806	G	A	0.2288	0.7729	0.9	0.6404	0.55	0.4157	0.5354	0.3977	0.6667	0.4889	0.6333	0.625	0.5628
rs1060254	0	G	0	0	0	0	0	0	0	0	0	0	0	0	0
rs1060253	C	G	0.3051	0.07971	0.5111	0.233	0.2556	0.2841	0.2575	0.4318	0.5333	0.4111	0.5333	0.5444	0.4911
rs1060250	C	G	0	0.04831	0	0.03933	0.01667	0	0.01866	0	0.01111	0	0	0	0.002232
rs2292954	G	A	0.1525	0.002415	0	0.08989	0.1389	0.1534	0.1273	0.125	0.02222	0.08889	0.05556	0.07778	0.07366
rs72547552	0	G	0	0	0	0	0	0	0	0	0	0	0	0	0
rs60488729	T	C	0	0.06311	0	0.03371	0.02809	0.005618	0.02247	0	0	0.01111	0	0	0.002232
rs17783943	0	T	0	0	0	0	0	0	0	0	0	0	0	0	0
rs2099104	0	T	0	0	0	0	0	0	0	0	0	0	0	0	0
rs12960	A	G	0.1356	0.002415	0	0.08989	0.1389	0.1573	0.1287	0.1136	0.02222	0.08889	0.04444	0.07778	0.0692
rs458440	0	T	0	0	0	0	0	0	0	0	0	0	0	0	0
rs16965839	0	A	0	0	0	0	0	0	0	0	0	0	0	0	0
rs72547554	T	C	0	0	0	0.005618	0	0.005747	0.003774	0	0	0	0	0	0
rs72547557	0	G	0	0	0	0	0	0	0	0	0	0	0	0	0
rs72547561	0	C	0	0	0	0	0	0	0	0	0	0	0	0	0
rs72547562	0	C	0	0	0	0	0	0	0	0	0	0	0	0	0
rs72547566	0	C	0	0	0	0	0	0	0	0	0	0	0	0	0
rs72547568	0	G	0	0	0	0	0	0	0	0	0	0	0	0	0
rs72547577	0	T	0	0	0	0	0	0	0	0	0	0	0	0	0
rs60739355	A	T	0	0.04126	0	0.01136	0.01136	0.01685	0.01321	0	0	0	0	0.01111	0.002232
rs57633837	T	C	0	0.07971	0	0.02841	0.02222	0	0.01698	0.01136	0	0.01111	0	0.02222	0.008929
rs887241	A	C	0.3136	0.3575	0.1444	0.3315	0.3	0.3202	0.3172	0.25	0.1444	0.2111	0.2444	0.2444	0.2188
rs45548538	0	A	0	0	0	0	0	0	0	0	0	0	0	0	0
rs5639	0	A	0	0	0	0	0	0	0	0	0	0	0	0	0
rs5643	0	T	0	0	0	0	0	0	0	0	0	0	0	0	0
rs2952151	T	C	0.2759	0.4903	0.3068	0.4034	0.4602	0.4012	0.4218	0.4186	0.4	0.5349	0.3778	0.4333	0.4321
rs1003355	0	C	0	0	0	0	0	0	0	0	0	0	0	0	0
rs4148416	T	C	0.05932	0.2101	0.2778	0.1292	0.06667	0.07303	0.08955	0.1136	0.2444	0.2333	0.1667	0.1889	0.1897
rs11568591	A	G	0.04237	0.002415	0	0.02247	0.03333	0.04023	0.03195	0.03409	0	0.01111	0.01111	0.03333	0.01786
rs2277624	T	C	0.2119	0.4203	0.3222	0.3276	0.2389	0.264	0.2763	0.3295	0.3889	0.3889	0.3222	0.2889	0.3438
rs1051625	0	C	0	0	0	0	0	0	0	0	0	0	0	0	0
rs1051640	G	A	0.178	0.07971	0	0.1404	0.1517	0.1875	0.1598	0.2045	0.06667	0.08889	0.05556	0.08889	0.1004
rs59755869	0	G	0	0	0	0	0	0	0	0	0	0	0	0	0
rs11540152	0	T	0	0	0	0	0	0	0	0	0	0	0	0	0
rs3786362	G	A	0	0	0.05556	0.005618	0.02222	0.01685	0.01493	0.03409	0.07778	0.1222	0.1333	0.03333	0.08036
rs596909	0	G	0	0	0	0	0	0	0	0	0	0	0	0	0
rs11540153	0	C	0	0	0	0	0	0	0	0	0	0	0	0	0
rs11559053	0	A	0	0	0	0	0	0	0	0	0	0	0	0	0
rs10898	C	T	0.2982	0.3068	0.3333	0.3523	0.3315	0.3146	0.3327	0.3864	0.3778	0.3889	0.3889	0.4186	0.3919
rs3322	A	G	0.1017	0.009662	0	0.03371	0.06111	0.08989	0.06157	0.05682	0.05556	0.01111	0	0.03333	0.03125
rs12680	C	G	0.05085	0.2657	0.1	0.1461	0.09444	0.08427	0.1082	0.03409	0.04444	0.02222	0.1	0.07778	0.0558
rs418546	0	T	0	0	0	0	0	0	0	0	0	0	0	0	0
rs17694469	T	C	0.0339	0	0	0.005618	0.04444	0.03933	0.02985	0.01136	0	0	0	0.02222	0.006696
rs417808	0	T	0	0	0	0	0	0	0	0	0	0	0	0	0
rs1155514	0	T	0	0	0	0	0	0	0	0	0	0	0	0	0
rs28693844	A	G	0	0.02174	0	0.01685	0	0.005618	0.007463	0	0	0	0	0.01111	0.002232
rs4808326	A	G	0.1441	0.05797	0	0.03409	0.07222	0.03933	0.04869	0.03409	0.02222	0.04444	0.01111	0.03333	0.02902
rs4646523	G	T	0.3898	0.4976	0.7556	0.4375	0.4	0.408	0.4151	0.5227	0.5333	0.5333	0.5889	0.5333	0.5424
rs59092606	0	C	0	0	0	0	0	0	0	0	0	0	0	0	0
rs2072600	0	A	0	0	0	0	0	0	0	0	0	0	0	0	0
rs4646532	0	C	0	0	0	0	0	0	0	0	0	0	0	0	0
rs2056822	A	C	0.2881	0.1981	0.05556	0.2079	0.2833	0.2528	0.2481	0.1932	0.2444	0.1333	0.1444	0.2556	0.1942
rs4239614	C	T	0.2881	0.1981	0.05556	0.2102	0.2833	0.2528	0.2491	0.1932	0.2444	0.1333	0.1444	0.2614	0.1951
rs61734305	0	G	0	0	0	0	0	0	0	0	0	0	0	0	0
rs61734303	0	G	0	0	0	0	0	0	0	0	0	0	0	0	0
rs34923393	0	C	0	0	0	0	0	0	0	0	0	0	0	0	0
rs61734315	0	A	0	0	0	0	0	0	0	0	0	0	0	0	0
rs1053037	0	G	0	0	0	0	0	0	0	0	0	0	0	0	0
rs609636	A	G	0.1186	0.1208	0	0.09551	0.1	0.08989	0.09515	0.02273	0.02222	0.01111	0.07778	0.03333	0.03348
rs609290	A	G	0.1186	0.1208	0	0.09659	0.1	0.09091	0.09586	0.02273	0.02222	0.01111	0.07778	0.03333	0.03348
rs57578760	0	G	0	0	0	0	0	0	0	0	0	0	0	0	0
rs59302543	G	A	0	0.01932	0	0.02247	0.005556	0.005618	0.01119	0	0	0	0	0	0
rs688755	C	T	0.2627	0.3913	0.2222	0.3427	0.3258	0.309	0.3258	0.2159	0.1667	0.1778	0.2556	0.2222	0.2076
rs593421	C	T	0.2627	0.3913	0.2222	0.3427	0.3222	0.314	0.3264	0.2159	0.1667	0.1778	0.2556	0.2111	0.2054
rs2108622	T	C	0.2288	0.07729	0.02222	0.1534	0.2444	0.25	0.2162	0.3295	0.2333	0.2444	0.1333	0.2667	0.2411
rs2074900	A	G	0.3305	0.2005	0.2333	0.1854	0.2444	0.3427	0.2575	0.2159	0.2889	0.3222	0.2333	0.2333	0.2589
rs4605294	0	G	0	0	0	0	0	0	0	0	0	0	0	0	0
rs3093153	A	C	0.0678	0.03623	0	0.05056	0.05	0.04651	0.04906	0.09091	0.02222	0.02222	0.02222	0	0.03125
rs3093136	C	G	0	0.01449	0	0.01124	0	0	0.003731	0	0	0.01111	0	0	0.002232
rs8110714	A	G	0	0.1401	0	0.05618	0.01111	0.01124	0.02612	0	0.01111	0.01111	0.01111	0	0.006696
rs8100960	G	T	0	0.1383	0	0.05682	0.01111	0.01149	0.02642	0	0.01111	0.01111	0.01111	0	0.006696
rs3093106	C	T	0.1017	0.3237	0.01111	0.2697	0.2111	0.2356	0.2387	0.1705	0.1333	0.1222	0.08889	0.1444	0.1317
rs2906890	0	G	0	0	0	0	0	0	0	0	0	0	0	0	0
rs2906891	0	C	0	0	0	0	0	0	0	0	0	0	0	0	0
rs1060463	C	T	0.3983	0.4734	0.4778	0.5393	0.4944	0.4326	0.4888	0.4432	0.4333	0.4556	0.5	0.4889	0.4643
rs8104361	A	G	0.2627	0.1812	0.02222	0.264	0.1944	0.1517	0.2034	0.07955	0.04444	0.1	0.1111	0.08889	0.08482
rs3765070	A	G	0.3983	0.4662	0.4778	0.5449	0.5111	0.454	0.5038	0.4432	0.4333	0.4333	0.5	0.4889	0.4598
rs2305801	T	C	0.2542	0.3889	0.02222	0.392	0.2443	0.1724	0.27	0.07955	0.07778	0.1	0.1444	0.06667	0.09375
rs3810364	T	C	0	0	0	0	0.005556	0.005682	0.003745	0	0	0.02222	0.01111	0	0.006696
rs72547580	0	T	0	0	0	0	0	0	0	0	0	0	0	0	0
rs28399468	A	C	0	0	0	0.01744	0.01705	0.02299	0.01916	0	0	0	0	0	0
rs5031016	0	A	0	0	0	0	0	0	0	0	0	0	0	0	0
rs8192729	T	C	0.01695	0.1111	0.02222	0.05114	0.05556	0.1023	0.06955	0.01136	0.02222	0.02222	0.05556	0.03409	0.02915
rs28399454	T	C	0.008475	0.09903	0	0.05747	0.02874	0.005618	0.03042	0	0	0	0	0.01111	0.002232
rs2644905	C	T	0.04237	0	0	0.01124	0.01111	0.02809	0.01679	0	0.01111	0	0.01111	0	0.004464
rs4079369	C	G	0.01695	0.1111	0.02222	0.05056	0.05556	0.1011	0.06903	0.01136	0.02222	0.02273	0.05556	0.03333	0.02915
rs3891219	0	T	0	0	0	0	0	0	0	0	0	0	0	0	0
rs28399447	G	A	0	0	0	0	0	0	0	0	0.01111	0	0	0	0.002232
rs1801272	T	A	0.04237	0	0	0	0.01685	0.02841	0.01521	0.02273	0	0.02222	0.01111	0	0.01116
rs4986891	0	C	0	0	0	0	0	0	0	0	0	0	0	0	0
rs1137115	T	C	0.2458	0.215	0.02222	0.2865	0.2167	0.2416	0.2481	0.1818	0.125	0.1778	0.2222	0.1889	0.1794
rs28399434	T	C	0	0	0	0	0	0	0	0	0	0	0	0	0
rs28399433	C	A	0.04237	0.09903	0.2045	0.08989	0.09091	0.06742	0.08271	0.1364	0.1667	0.1222	0.1023	0.2093	0.1471
rs1060096	0	T	0	0	0	0	0	0	0	0	0	0	0	0	0
rs1060095	0	C	0	0	0	0	0	0	0	0	0	0	0	0	0
rs1060094	0	T	0	0	0	0	0	0	0	0	0	0	0	0	0
rs1060092	0	A	0	0	0	0	0	0	0	0	0	0	0	0	0
rs1060091	0	C	0	0	0	0	0	0	0	0	0	0	0	0	0
rs1060090	0	C	0	0	0	0	0	0	0	0	0	0	0	0	0
rs72547584	0	T	0	0	0	0	0	0	0	0	0	0	0	0	0
rs3869579	G	A	0.3534	0.6141	0.1	0.5116	0.4663	0.4773	0.4848	0.5114	0.2326	0.3111	0.3333	0.3556	0.3491
rs2545753	0	T	0	0	0	0	0	0	0	0	0	0	0	0	0
rs2545754	0	G	0	0	0	0	0	0	0	0	0	0	0	0	0
rs4079366	T	C	0	0	0	0	0	0	0	0	0	0	0	0	0
rs3745219	0	C	0	0	0	0	0	0	0	0	0	0	0	0	0
rs34223104	C	T	0.01695	0.02657	0	0.03371	0.01667	0.01124	0.02052	0.02273	0.01111	0	0.02222	0	0.01116
rs8192709	T	C	0.0339	0.05797	0	0.01149	0.09551	0.05233	0.05344	0.01136	0.01111	0.03409	0.01111	0.04444	0.02242
rs35303484	G	A	0.008475	0.002415	0	0.005618	0	0	0.001866	0	0	0	0	0	0
rs36060847	0	G	0	0	0	0	0	0	0	0	0	0	0	0	0
rs12721655	G	A	0	0	0	0.005618	0	0	0.001866	0	0	0	0	0	0
rs35773040	A	G	0	0	0	0.005618	0	0.01124	0.005597	0	0	0	0	0	0
rs4803418	G	C	0.2966	0.08454	0.8111	0.2303	0.3056	0.309	0.2817	0.5227	0.4444	0.4556	0.5444	0.4767	0.4887
rs4803419	T	C	0.3051	0.06522	0.8111	0.1989	0.2978	0.3011	0.266	0.5227	0.4444	0.4444	0.5444	0.4886	0.4888
rs3826711	G	C	0	0	0	0	0	0	0	0	0	0	0	0	0
rs36056539	T	C	0	0.002415	0	0	0	0	0	0	0	0	0	0	0
rs3745274	T	G	0.2542	0.372	0.1932	0.3103	0.2931	0.3198	0.3077	0.2727	0.3929	0.3556	0.2727	0.2561	0.3102
rs36079186	C	T	0	0.007246	0	0	0	0	0	0	0	0	0	0	0
rs45482602	A	C	0	0	0	0	0	0.005618	0.001866	0	0	0	0	0	0
rs2279344	G	A	0.3898	0.09662	0	0.1854	0.2056	0.2472	0.2127	0.1477	0.1	0.1667	0.1111	0.1744	0.1396
rs28399499	C	T	0	0.09903	0	0.07303	0.01111	0.01685	0.03358	0.01136	0	0	0	0	0.002232
rs34826503	0	C	0	0	0	0	0	0	0	0	0	0	0	0	0
rs34097093	0	C	0	0	0	0	0	0	0	0	0	0	0	0	0
rs35979566	A	T	0.008475	0	0	0	0	0	0	0	0	0	0	0.01111	0.002232
rs35010098	0	C	0	0	0	0	0	0	0	0	0	0	0	0	0
rs8192719	T	C	0.2712	0.3792	0.1889	0.3182	0.3034	0.3258	0.3158	0.2841	0.4222	0.3556	0.3	0.2841	0.3296
rs1645691	T	C	0	0.1546	0	0.118	0.05556	0.03933	0.0709	0.01136	0	0	0	0.01111	0.004464
rs3885816	0	C	0	0	0	0	0	0	0	0	0	0	0	0	0
rs1645694	T	C	0.008475	0.4324	0.02222	0.2386	0.1056	0.07865	0.1404	0.01136	0.02222	0	0.04444	0.01111	0.01786
rs1709082	G	T	0.07627	0.43	0.2111	0.2841	0.1629	0.191	0.2124	0.1591	0.3444	0.2222	0.2667	0.1889	0.2366
rs305968	A	G	0.3305	0.6401	0.4556	0.4719	0.4111	0.4045	0.4291	0.4091	0.6444	0.4444	0.4889	0.4889	0.4955
rs57670668	C	G	0.008475	0	0	0	0.01667	0.01124	0.009363	0.01136	0	0	0	0	0.002232
rs7246981	T	C	0.05932	0	0.1889	0.04598	0.06322	0.09412	0.06757	0.1364	0.3222	0.2111	0.1818	0.1778	0.2063
rs60694775	0	G	0	0	0	0	0	0	0	0	0	0	0	0	0
rs338599	G	C	0.04237	0.1425	0.01111	0.08989	0.1124	0.05114	0.08459	0.04545	0.03333	0.07778	0.06667	0.09091	0.06278
rs16975056	A	G	0	0.06039	0.02222	0.02809	0.01111	0	0.01306	0.01136	0	0	0.01111	0	0.004464
rs57266494	A	G	0.05932	0.002415	0	0.005747	0.01124	0.04023	0.01901	0.03409	0.01111	0.02222	0.02222	0.01111	0.02009
rs11569679	T	C	0	0.1208	0	0.06742	0.02222	0	0.03008	0	0.01111	0.01111	0	0.01111	0.006696
rs45595336	C	T	0	0.002415	0	0.005618	0	0.005618	0.003731	0	0	0	0	0	0
rs11083907	A	G	0	0.08213	0	0.04494	0.01667	0.01124	0.02425	0	0.01111	0	0	0.01111	0.004464
rs17851828	0	A	0	0	0	0	0	0	0	0	0	0	0	0	0
rs11569685	0	C	0	0	0	0	0	0	0	0	0	0	0	0	0
rs2544794	T	C	0.1441	0.2343	0	0.191	0.1552	0.1648	0.1705	0.1023	0.05556	0.04444	0.04444	0.04444	0.05804
rs45568241	C	T	0	0	0	0	0.005556	0	0.001866	0.01136	0	0	0	0.01111	0.004464
rs1052124	0	C	0	0	0	0	0	0	0	0	0	0	0	0	0
rs45478993	0	G	0	0	0	0	0	0	0	0	0	0	0	0	0
rs2302948	T	C	0.2712	0.1546	0.08889	0.1648	0.2022	0.2701	0.2121	0.1136	0.08889	0.06667	0.1	0.1556	0.1049
rs2302947	A	G	0	0	0	0	0	0	0	0	0	0	0	0	0
rs1132054	C	T	0.4746	0.7754	0.6556	0.6591	0.5281	0.477	0.5549	0.4886	0.6667	0.5444	0.5222	0.4778	0.5402
rs5584	0	G	0	0	0	0	0	0	0	0	0	0	0	0	0
rs5630	0	G	0	0	0	0	0	0	0	0	0	0	0	0	0
rs56195291	0	G	0	0	0	0	0	0	0	0	0	0	0	0	0
rs5629	T	G	0.2458	0.1159	0.4333	0.1629	0.2111	0.2416	0.2052	0.2955	0.3778	0.2778	0.3333	0.3333	0.3237
rs5626	A	G	0	0.04348	0	0.02247	0.005556	0	0.009328	0	0	0.01111	0	0	0.002232
rs5625	A	G	0	0.04589	0	0.02247	0	0.005618	0.009328	0	0	0	0	0	0
rs5624	0	A	0	0	0	0	0	0	0	0	0	0	0	0	0
rs5623	0	T	0	0	0	0	0	0	0	0	0	0	0	0	0
rs6067121	0	C	0	0	0	0	0	0	0	0	0	0	0	0	0
rs5622	T	A	0	0.02174	0	0.005618	0	0	0.001866	0	0	0	0	0	0
rs5621	A	C	0	0.007246	0	0	0.005556	0	0.001873	0	0	0	0	0	0
rs3171182	0	C	0	0	0	0	0	0	0	0	0	0	0	0	0
rs6068811	0	G	0	0	0	0	0	0	0	0	0	0	0	0	0
rs2762934	A	G	0.161	0.1691	0.1	0.2191	0.1944	0.1966	0.2034	0.09091	0.08889	0.1333	0.1444	0.08889	0.1094
rs6068812	G	A	0.008475	0	0	0	0	0	0	0	0	0	0	0	0
rs6068816	T	C	0.1271	0.009662	0.06667	0.05618	0.1	0.1011	0.08582	0.1023	0.1778	0.06667	0.1	0.1111	0.1116
rs2296241	A	G	0.5	0.5	0.3889	0.4886	0.4831	0.5	0.4906	0.4205	0.3333	0.3556	0.3889	0.3556	0.3705
rs6090151	0	G	0	0	0	0	0	0	0	0	0	0	0	0	0
rs6090189	0	G	0	0	0	0	0	0	0	0	0	0	0	0	0
rs6090200	0	C	0	0	0	0	0	0	0	0	0	0	0	0	0
rs3787537	T	C	0.2712	0.1111	0.6889	0.1724	0.2222	0.2753	0.2237	0.3523	0.4889	0.4667	0.4889	0.5	0.4598
rs41557318	T	C	0.01695	0	0	0	0	0	0	0	0	0	0	0	0
rs1005695	G	C	0.3983	0.2633	0.6	0.3315	0.4333	0.4261	0.397	0.4205	0.4222	0.4889	0.3667	0.5222	0.4442
rs3787728	T	C	0.2797	0.1449	0.04444	0.1667	0.2865	0.267	0.2405	0.2326	0.2222	0.2222	0.1111	0.2444	0.2063
rs2835265	T	C	0.1186	0.01449	0.5556	0.05056	0.1111	0.1236	0.09515	0.1818	0.1778	0.2222	0.2444	0.2444	0.2143
rs998383	G	C	0.4068	0.2488	0.4	0.3239	0.3466	0.3352	0.3352	0.4545	0.4667	0.3556	0.5111	0.4	0.4375
rs2835285	0	G	0	0	0	0	0	0	0	0	0	0	0	0	0
rs16993929	T	C	0	0.1473	0	0.09551	0.05556	0.02247	0.05784	0	0.01111	0.01111	0.02222	0	0.008929
rs2835286	A	G	0.2119	0.2899	0.4	0.1744	0.186	0.1798	0.1801	0.2159	0.2778	0.2556	0.2444	0.3256	0.2635
rs1056892	A	G	0.3051	0.4734	0.07778	0.4438	0.3611	0.3539	0.3862	0.314	0.2444	0.3111	0.2222	0.1889	0.2556
rs492338	A	G	0.4831	0.3744	0.6556	0.4326	0.3833	0.4326	0.416	0.5114	0.4556	0.4778	0.5333	0.5	0.4955
rs3788007	A	G	0.1525	0.1425	0.1	0.1667	0.2209	0.2386	0.2088	0.1591	0.07778	0.1333	0.07778	0.1333	0.1161
rs425215	C	G	0.4407	0.3333	0.3667	0.3876	0.3611	0.3652	0.3713	0.2955	0.3889	0.3222	0.3667	0.3333	0.3415
rs914189	G	C	0.178	0.4251	0.2333	0.2557	0.2556	0.233	0.2481	0.25	0.2111	0.2111	0.2159	0.2889	0.2354
rs3788010	G	A	0.4407	0.7415	0.2667	0.6023	0.5618	0.4432	0.5358	0.3864	0.5111	0.4111	0.4111	0.3667	0.4174
rs1044317	A	G	0.4831	0.3164	0.2667	0.3989	0.4222	0.3864	0.4026	0.3977	0.4889	0.3667	0.3889	0.3667	0.4018
rs1541290	A	G	0.4746	0.1715	0.7444	0.358	0.3667	0.517	0.4135	0.5795	0.4667	0.5667	0.5667	0.6111	0.558
rs57725551	T	G	0	0.03382	0	0.01136	0.01111	0.01124	0.01124	0	0.01111	0.01111	0	0	0.004464
rs60881836	C	T	0	0.07005	0	0.0625	0.03409	0.01124	0.03585	0	0	0.01111	0	0.01111	0.004464
rs4633	C	T	0.4831	0.6763	0.6333	0.6742	0.573	0.5787	0.6086	0.6136	0.6556	0.5778	0.6778	0.6889	0.6429
rs5031015	A	G	0	0.007246	0	0.005618	0	0	0.001873	0	0	0.01111	0	0	0.002232
rs8192488	T	C	0	0.1014	0	0.05056	0.01111	0.005618	0.02239	0.01136	0.01111	0	0.02222	0.01111	0.01116
rs769224	A	G	0.008475	0.1111	0.02222	0.05114	0.02273	0.02841	0.03409	0.02273	0.05556	0.02222	0.05556	0.01111	0.03348
rs72549344	T	C	0	0.009662	0	0	0	0	0	0	0	0	0	0	0
rs1622002	A	G	0.008475	0.215	0.03333	0.118	0.06667	0.01685	0.06716	0.125	0.1333	0.05556	0.1	0.1111	0.1049
rs1135840	C	G	0.4661	0.3116	0.8778	0.3764	0.4278	0.3596	0.3881	0.4091	0.6778	0.6	0.6222	0.6667	0.596
rs72549347	0	G	0	0	0	0	0	0	0	0	0	0	0	0	0
rs59421388	T	C	0	0.1304	0	0.1193	0.03371	0.005682	0.05283	0	0.03409	0.01136	0	0	0.009009
rs28371725	T	C	0.08475	0.01932	0	0.01136	0.02778	0.08427	0.0412	0.06818	0.03333	0	0.05556	0.01111	0.03363
rs72549349	0	C	0	0	0	0	0	0	0	0	0	0	0	0	0
rs5030867	G	T	0	0	0	0	0.005556	0	0.001866	0	0	0	0	0.01111	0.002242
rs16947	A	G	0.2966	0.6135	0.02222	0.5169	0.4167	0.427	0.4534	0.3409	0.1778	0.2841	0.2556	0.2444	0.2601
rs3892097	A	G	0.2373	0.04106	0.1	0.08427	0.1278	0.191	0.1343	0.2159	0.1222	0.09091	0.1	0.1	0.1256
rs1058164	C	G	0.4661	0.314	0.8778	0.3764	0.4278	0.3483	0.3843	0.4091	0.6667	0.6136	0.6222	0.6667	0.5964
rs28371706	A	G	0	0.2246	0	0.1395	0.1056	0.01149	0.08555	0	0.01111	0.01136	0	0	0.004484
rs5030863	0	C	0	0	0	0	0	0	0	0	0	0	0	0	0
rs5030862	0	C	0	0	0	0	0	0	0	0	0	0	0	0	0
rs1065852	A	G	0.2373	0.07488	0.1	0.1067	0.1611	0.2135	0.1604	0.2614	0.1444	0.1023	0.1222	0.1	0.1457
rs1080985	C	G	0.2119	0.05556	0.02222	0.1292	0.2167	0.2865	0.2108	0.2727	0.1222	0.2556	0.2	0.2222	0.2143
rs28360521	T	C	0.2373	0.2198	0.1	0.236	0.1944	0.2135	0.2146	0.25	0.1556	0.1111	0.1222	0.1	0.1473
rs138056	A	C	0.1949	0.3671	0	0.3146	0.2833	0.2135	0.2705	0.1591	0.05556	0.1111	0.06667	0.08889	0.09598
rs138057	G	A	0.1949	0.3744	0	0.3125	0.2865	0.2159	0.2717	0.1591	0.05556	0.1111	0.06667	0.07955	0.09417
rs3179394	0	C	0	0	0	0	0	0	0	0	0	0	0	0	0
rs11542811	0	C	0	0	0	0	0	0	0	0	0	0	0	0	0
rs17852027	0	G	0	0	0	0	0	0	0	0	0	0	0	0	0
rs743616	G	C	0.4407	0.6449	0.7444	0.5618	0.6	0.6011	0.5877	0.6705	0.6	0.5556	0.6778	0.6111	0.6228
rs6151422	0	A	0	0	0	0	0	0	0	0	0	0	0	0	0
rs28940894	0	T	0	0	0	0	0	0	0	0	0	0	0	0	0
rs6151411	0	G	0	0	0	0	0	0	0	0	0	0	0	0	0
