# Supplementary material for: Exploring the Distribution of Genetic Markers of Pharmacogenomics Relevance in Brazilian and Mexican Populations
Source: PLoS One. 2014 Nov 24;9(11):e112640. doi: 10.1371/journal.pone.0112640 (PMC4242606; doi:10.1371/journal.pone.0112640)
Supplement: Data S1 — Genotype data with 1,647 genetic markers from 537 individuals form Brazil and Mexico. (ZIP) [file pone.0112640.s011.zip]

Archive with 60 entries (57 files):
- genotyping_data/
- genotyping_data/.DS_Store
- __MACOSX/
- __MACOSX/genotyping_data/
- __MACOSX/genotyping_data/._.DS_Store
- genotyping_data/1647.BRZ.BLACK.bed
- __MACOSX/genotyping_data/._1647.BRZ.BLACK.bed
- genotyping_data/1647.BRZ.BLACK.bim
- __MACOSX/genotyping_data/._1647.BRZ.BLACK.bim
- genotyping_data/1647.BRZ.BLACK.fam
- __MACOSX/genotyping_data/._1647.BRZ.BLACK.fam
- genotyping_data/1647.BRZ.BROWN.bed
- __MACOSX/genotyping_data/._1647.BRZ.BROWN.bed
- genotyping_data/1647.BRZ.BROWN.bim
- __MACOSX/genotyping_data/._1647.BRZ.BROWN.bim
- genotyping_data/1647.BRZ.BROWN.fam
- __MACOSX/genotyping_data/._1647.BRZ.BROWN.fam
- genotyping_data/1647.BRZ.WHITE.bed
- __MACOSX/genotyping_data/._1647.BRZ.WHITE.bed
- genotyping_data/1647.BRZ.WHITE.bim
- __MACOSX/genotyping_data/._1647.BRZ.WHITE.bim
- genotyping_data/1647.BRZ.WHITE.fam
- __MACOSX/genotyping_data/._1647.BRZ.WHITE.fam
- genotyping_data/1647.GUA.bed
- __MACOSX/genotyping_data/._1647.GUA.bed
- genotyping_data/1647.GUA.bim
- __MACOSX/genotyping_data/._1647.GUA.bim
- genotyping_data/1647.GUA.fam
- __MACOSX/genotyping_data/._1647.GUA.fam
- genotyping_data/1647.GUE.bed
- __MACOSX/genotyping_data/._1647.GUE.bed
- genotyping_data/1647.GUE.bim
- __MACOSX/genotyping_data/._1647.GUE.bim
- genotyping_data/1647.GUE.fam
- __MACOSX/genotyping_data/._1647.GUE.fam
- genotyping_data/1647.NAT.bed
- __MACOSX/genotyping_data/._1647.NAT.bed
- genotyping_data/1647.NAT.bim
- __MACOSX/genotyping_data/._1647.NAT.bim
- genotyping_data/1647.NAT.fam
- __MACOSX/genotyping_data/._1647.NAT.fam
- genotyping_data/1647.SON.bed
- __MACOSX/genotyping_data/._1647.SON.bed
- genotyping_data/1647.SON.bim
- __MACOSX/genotyping_data/._1647.SON.bim
- genotyping_data/1647.SON.fam
- __MACOSX/genotyping_data/._1647.SON.fam
- genotyping_data/1647.VER.bed
- __MACOSX/genotyping_data/._1647.VER.bed
- genotyping_data/1647.VER.bim
- __MACOSX/genotyping_data/._1647.VER.bim
- genotyping_data/1647.VER.fam
- __MACOSX/genotyping_data/._1647.VER.fam
- genotyping_data/1647.YUC.bed
- __MACOSX/genotyping_data/._1647.YUC.bed
- genotyping_data/1647.YUC.bim
- __MACOSX/genotyping_data/._1647.YUC.bim
- genotyping_data/1647.YUC.fam
- __MACOSX/genotyping_data/._1647.YUC.fam
- __MACOSX/._genotyping_data
