# Supplementary material for: Exploring the Distribution of Genetic Markers of Pharmacogenomics Relevance in Brazilian and Mexican Populations
Source: PLoS One. 2014 Nov 24;9(11):e112640. doi: 10.1371/journal.pone.0112640 (PMC4242606; doi:10.1371/journal.pone.0112640)
Supplement: Data S1 — Genotype data with 1,647 genetic markers from 537 individuals form Brazil and Mexico. (ZIP) [file pone.0112640.s011.zip › genotyping_data/1647.BRZ.BLACK.fam]

LA378 LA378 0 0 -9 2
LA111 LA111 0 0 -9 2
LA251 LA251 0 0 -9 2
LA152 LA152 0 0 -9 2
LA46 LA46 0 0 -9 2
LA141 LA141 0 0 -9 2
LA396 LA396 0 0 -9 2
LA390 LA390 0 0 -9 2
HR09 HR09 0 0 -9 2
LA387 LA387 0 0 -9 2
LA198 LA198 0 0 -9 2
LA122 LA122 0 0 -9 2
HR166 HR166 0 0 -9 2
HR226 HR226 0 0 -9 2
LA231 LA231 0 0 -9 2
LA371 LA371 0 0 -9 2
LA248 LA248 0 0 -9 2
HR76 HR76 0 0 -9 2
HR91 HR91 0 0 -9 2
HR112 HR112 0 0 -9 2
HR17 HR17 0 0 -9 2
HR123 HR123 0 0 -9 2
LA242 LA242 0 0 -9 2
HR309 HR309 0 0 -9 2
LA05 LA05 0 0 -9 2
HR13 HR13 0 0 -9 2
HR151 HR151 0 0 -9 2
HR234 HR234 0 0 -9 2
HR276 HR276 0 0 -9 2
HR273 HR273 0 0 -9 2
LA388 LA388 0 0 -9 2
HR150 HR150 0 0 -9 2
HR191 HR191 0 0 -9 2
HR124 HR124 0 0 -9 2
HR230 HR230 0 0 -9 2
HR157 HR157 0 0 -9 2
HR259 HR259 0 0 -9 2
HR181 HR181 0 0 -9 2
HR27 HR27 0 0 -9 2
LA21 LA21 0 0 -9 2
LA243 LA243 0 0 -9 2
LA343 LA343 0 0 -9 2
LA54 LA54 0 0 -9 2
LA61 LA61 0 0 -9 2
LA142 LA142 0 0 -9 2
LA219 LA219 0 0 -9 2
LA72 LA72 0 0 -9 2
LA94 LA94 0 0 -9 2
LA43 LA43 0 0 -9 2
HR49 HR49 0 0 -9 2
LA299 LA299 0 0 -9 2
LA346 LA346 0 0 -9 2
LA334 LA334 0 0 -9 2
LA193 LA193 0 0 -9 2
LA252 LA252 0 0 -9 2
LA36 LA36 0 0 -9 2
LA32 LA32 0 0 -9 2
LA140 LA140 0 0 -9 2
HR205 HR205 0 0 -9 2
HR115 HR115 0 0 -9 2
HR109 HR109 0 0 -9 2
HR254 HR254 0 0 -9 2
HR279 HR279 0 0 -9 2
LA381 LA381 0 0 -9 2
LA57 LA57 0 0 -9 2
HR278 HR278 0 0 -9 2
LA109 LA109 0 0 -9 2
LA291 LA291 0 0 -9 2
LA316 LA316 0 0 -9 2
LA120 LA120 0 0 -9 2
LA35 LA35 0 0 -9 2
LA102 LA102 0 0 -9 2
LA205 LA205 0 0 -9 2
LA216 LA216 0 0 -9 2
LA230 LA230 0 0 -9 2
LA83 LA83 0 0 -9 2
HR178 HR178 0 0 -9 2
HR18 HR18 0 0 -9 2
LA68 LA68 0 0 -9 2
LA167 LA167 0 0 -9 2
HR42 HR42 0 0 -9 2
HR86 HR86 0 0 -9 2
HR176 HR176 0 0 -9 2
LA20 LA20 0 0 -9 2
LA42 LA42 0 0 -9 2
LA50 LA50 0 0 -9 2
HR84 HR84 0 0 -9 2
HR202 HR202 0 0 -9 2
LA108 LA108 0 0 -9 2
