# Supplementary material for: Exploring the Distribution of Genetic Markers of Pharmacogenomics Relevance in Brazilian and Mexican Populations
Source: PLoS One. 2014 Nov 24;9(11):e112640. doi: 10.1371/journal.pone.0112640 (PMC4242606; doi:10.1371/journal.pone.0112640)
Supplement: Data S1 — Genotype data with 1,647 genetic markers from 537 individuals form Brazil and Mexico. (ZIP) [file pone.0112640.s011.zip › genotyping_data/1647.BRZ.BROWN.fam]

HR103 HR103 0 0 -9 2
HR52 HR52 0 0 -9 2
HR145 HR145 0 0 -9 2
HR113 HR113 0 0 -9 2
HR111 HR111 0 0 -9 2
HR142 HR142 0 0 -9 2
HR117 HR117 0 0 -9 2
HR168 HR168 0 0 -9 2
HR155 HR155 0 0 -9 2
HR05 HR05 0 0 -9 2
HR03 HR03 0 0 -9 2
HR162 HR162 0 0 -9 2
HR164 HR164 0 0 -9 2
HR143 HR143 0 0 -9 2
HR70 HR70 0 0 -9 2
HR182 HR182 0 0 -9 2
HR108 HR108 0 0 -9 2
HR07 HR07 0 0 -9 2
HR141 HR141 0 0 -9 2
HR156 HR156 0 0 -9 2
HR231 HR231 0 0 -9 2
HR81 HR81 0 0 -9 2
HR74 HR74 0 0 -9 2
HR116 HR116 0 0 -9 2
HR51 HR51 0 0 -9 2
HR21 HR21 0 0 -9 2
HR171 HR171 0 0 -9 2
HR194 HR194 0 0 -9 2
HR37 HR37 0 0 -9 2
HR30 HR30 0 0 -9 2
HR201 HR201 0 0 -9 2
HR208 HR208 0 0 -9 2
HR216 HR216 0 0 -9 2
HR209 HR209 0 0 -9 2
HR06 HR06 0 0 -9 2
HR197 HR197 0 0 -9 2
HR175 HR175 0 0 -9 2
HR198 HR198 0 0 -9 2
HR28 HR28 0 0 -9 2
HR215 HR215 0 0 -9 2
HR188 HR188 0 0 -9 2
HR233 HR233 0 0 -9 2
HR220 HR220 0 0 -9 2
HR229 HR229 0 0 -9 2
HR236 HR236 0 0 -9 2
HR10 HR10 0 0 -9 2
HR184 HR184 0 0 -9 2
HR14 HR14 0 0 -9 2
HR227 HR227 0 0 -9 2
HR04 HR04 0 0 -9 2
HR01 HR01 0 0 -9 2
HR11 HR11 0 0 -9 2
HR59 HR59 0 0 -9 2
HR50 HR50 0 0 -9 2
HR187 HR187 0 0 -9 2
HR212 HR212 0 0 -9 2
HR199 HR199 0 0 -9 2
HR200 HR200 0 0 -9 2
HR196 HR196 0 0 -9 2
HR99 HR99 0 0 -9 2
HR55 HR55 0 0 -9 2
HR177 HR177 0 0 -9 2
HR83 HR83 0 0 -9 2
HR148 HR148 0 0 -9 2
HR173 HR173 0 0 -9 2
HR170 HR170 0 0 -9 2
HR179 HR179 0 0 -9 2
HR106 HR106 0 0 -9 2
HR98 HR98 0 0 -9 2
HR122 HR122 0 0 -9 2
HR107 HR107 0 0 -9 2
HR104 HR104 0 0 -9 2
HR169 HR169 0 0 -9 2
HR165 HR165 0 0 -9 2
HR119 HR119 0 0 -9 2
HR105 HR105 0 0 -9 2
HR110 HR110 0 0 -9 2
HR79 HR79 0 0 -9 2
HR102 HR102 0 0 -9 2
HR232 HR232 0 0 -9 2
HR36 HR36 0 0 -9 2
HR172 HR172 0 0 -9 2
HR22 HR22 0 0 -9 2
HR204 HR204 0 0 -9 2
HR94 HR94 0 0 -9 2
HR43 HR43 0 0 -9 2
HR44 HR44 0 0 -9 2
HR89 HR89 0 0 -9 2
HR33 HR33 0 0 -9 2
HR195 HR195 0 0 -9 2
