# Supplementary material for: Exploring the Distribution of Genetic Markers of Pharmacogenomics Relevance in Brazilian and Mexican Populations
Source: PLoS One. 2014 Nov 24;9(11):e112640. doi: 10.1371/journal.pone.0112640 (PMC4242606; doi:10.1371/journal.pone.0112640)
Supplement: Data S1 — Genotype data with 1,647 genetic markers from 537 individuals form Brazil and Mexico. (ZIP) [file pone.0112640.s011.zip › genotyping_data/1647.BRZ.WHITE.fam]

HR08 HR08 0 0 -9 2
HR48 HR48 0 0 -9 2
HR20 HR20 0 0 -9 2
HR240 HR240 0 0 -9 2
HR218 HR218 0 0 -9 2
HR69 HR69 0 0 -9 2
HR56 HR56 0 0 -9 2
HR41 HR41 0 0 -9 2
HR67 HR67 0 0 -9 2
HR63 HR63 0 0 -9 2
HR185 HR185 0 0 -9 2
HR38 HR38 0 0 -9 2
HR39 HR39 0 0 -9 2
HR192 HR192 0 0 -9 2
HR32 HR32 0 0 -9 2
HR45 HR45 0 0 -9 2
HR12 HR12 0 0 -9 2
HR261 HR261 0 0 -9 2
HR228 HR228 0 0 -9 2
HR146 HR146 0 0 -9 2
HR266 HR266 0 0 -9 2
HR147 HR147 0 0 -9 2
HR23 HR23 0 0 -9 2
HR154 HR154 0 0 -9 2
HR189 HR189 0 0 -9 2
HR247 HR247 0 0 -9 2
HR274 HR274 0 0 -9 2
HR262 HR262 0 0 -9 2
HR255 HR255 0 0 -9 2
HR152 HR152 0 0 -9 2
HR283 HR283 0 0 -9 2
HR47 HR47 0 0 -9 2
HR244 HR244 0 0 -9 2
HR29 HR29 0 0 -9 2
HR82 HR82 0 0 -9 2
HR210 HR210 0 0 -9 2
HR31 HR31 0 0 -9 2
HR256 HR256 0 0 -9 2
HR268 HR268 0 0 -9 2
HR241 HR241 0 0 -9 2
HR153 HR153 0 0 -9 2
HR267 HR267 0 0 -9 2
HR19 HR19 0 0 -9 2
HR224 HR224 0 0 -9 2
HR149 HR149 0 0 -9 2
HR46 HR46 0 0 -9 2
HR57 HR57 0 0 -9 2
HR71 HR71 0 0 -9 2
HR54 HR54 0 0 -9 2
HR66 HR66 0 0 -9 2
HR58 HR58 0 0 -9 2
HR64 HR64 0 0 -9 2
HR68 HR68 0 0 -9 2
HR53 HR53 0 0 -9 2
HR281 HR281 0 0 -9 2
HR02 HR02 0 0 -9 2
HR92 HR92 0 0 -9 2
HR100 HR100 0 0 -9 2
HR72 HR72 0 0 -9 2
HR121 HR121 0 0 -9 2
HR88 HR88 0 0 -9 2
HR78 HR78 0 0 -9 2
HR163 HR163 0 0 -9 2
HR120 HR120 0 0 -9 2
HR167 HR167 0 0 -9 2
HR93 HR93 0 0 -9 2
HR144 HR144 0 0 -9 2
HR160 HR160 0 0 -9 2
HR77 HR77 0 0 -9 2
HR95 HR95 0 0 -9 2
HR87 HR87 0 0 -9 2
HR85 HR85 0 0 -9 2
HR114 HR114 0 0 -9 2
HR80 HR80 0 0 -9 2
HR159 HR159 0 0 -9 2
HR158 HR158 0 0 -9 2
HR101 HR101 0 0 -9 2
HR96 HR96 0 0 -9 2
HR73 HR73 0 0 -9 2
HR125 HR125 0 0 -9 2
HR61 HR61 0 0 -9 2
HR186 HR186 0 0 -9 2
HR183 HR183 0 0 -9 2
HR214 HR214 0 0 -9 2
HR219 HR219 0 0 -9 2
HR35 HR35 0 0 -9 2
HR174 HR174 0 0 -9 2
HR211 HR211 0 0 -9 2
HR180 HR180 0 0 -9 2
