# Supplementary material for: Exploring the Distribution of Genetic Markers of Pharmacogenomics Relevance in Brazilian and Mexican Populations
Source: PLoS One. 2014 Nov 24;9(11):e112640. doi: 10.1371/journal.pone.0112640 (PMC4242606; doi:10.1371/journal.pone.0112640)
Supplement: Data S1 — Genotype data with 1,647 genetic markers from 537 individuals form Brazil and Mexico. (ZIP) [file pone.0112640.s011.zip › genotyping_data/1647.GUA.fam]

111004 111004 0 0 -9 2
111005 111005 0 0 -9 2
111006 111006 0 0 -9 2
111062 111062 0 0 -9 2
111064 111064 0 0 -9 2
111066 111066 0 0 -9 2
111067 111067 0 0 -9 2
111072 111072 0 0 -9 2
111080 111080 0 0 -9 2
111083 111083 0 0 -9 2
111086 111086 0 0 -9 2
111087 111087 0 0 -9 2
111088 111088 0 0 -9 2
111089 111089 0 0 -9 2
111090 111090 0 0 -9 2
111091 111091 0 0 -9 2
111092 111092 0 0 -9 2
111093 111093 0 0 -9 2
111095 111095 0 0 -9 2
111096 111096 0 0 -9 2
111097 111097 0 0 -9 2
111098 111098 0 0 -9 2
112001 112001 0 0 -9 2
112002 112002 0 0 -9 2
112004 112004 0 0 -9 2
112005 112005 0 0 -9 2
112006 112006 0 0 -9 2
112007 112007 0 0 -9 2
112062 112062 0 0 -9 2
112064 112064 0 0 -9 2
112068 112068 0 0 -9 2
112070 112070 0 0 -9 2
112071 112071 0 0 -9 2
112074 112074 0 0 -9 2
112078 112078 0 0 -9 2
112079 112079 0 0 -9 2
112084 112084 0 0 -9 2
112085 112085 0 0 -9 2
112086 112086 0 0 -9 2
112088 112088 0 0 -9 2
112089 112089 0 0 -9 2
112090 112090 0 0 -9 2
112092 112092 0 0 -9 2
112093 112093 0 0 -9 2
112094 112094 0 0 -9 2
