# Supplementary material for: Exploring the Distribution of Genetic Markers of Pharmacogenomics Relevance in Brazilian and Mexican Populations
Source: PLoS One. 2014 Nov 24;9(11):e112640. doi: 10.1371/journal.pone.0112640 (PMC4242606; doi:10.1371/journal.pone.0112640)
Supplement: Data S1 — Genotype data with 1,647 genetic markers from 537 individuals form Brazil and Mexico. (ZIP) [file pone.0112640.s011.zip › genotyping_data/1647.GUE.bim]

1	rs602946	0	20788122	A	G
1	rs2072671	0	20788288	C	A
1	rs818202	0	20789378	A	G
1	rs10916824	0	20791499	C	T
1	rs60369023	0	20804061	A	G
1	rs1048977	0	20817642	T	C
1	rs324420	0	46643348	A	C
1	rs12094805	0	46647391	G	A
1	rs7513658	0	47049406	A	G
1	rs4646487	0	47051762	T	C
1	rs45467195	0	47053417	G	A
1	rs2297810	0	47053446	A	G
1	rs4646491	0	47053471	T	C
1	rs2297809	0	47055359	T	C
1	rs11211402	0	47164641	C	T
1	rs9333037	0	47168313	A	T
1	rs72547594	0	47175618	0	A
1	rs9332979	0	47179804	A	G
1	rs2653927	0	47333322	0	T
1	rs7554948	0	47357376	G	T
1	rs2228114	0	60131923	T	A
1	rs72547598	0	60139345	0	T
1	rs1056596	0	60143189	0	A
1	rs56053398	0	60143298	0	C
1	rs66515830	0	60149977	0	A
1	rs56307989	0	60150473	0	G
1	rs55753213	0	60150518	0	T
1	rs1056595	0	60154238	0	G
1	rs890293	0	60165082	A	C
1	rs1801268	0	97317215	0	C
1	rs1801267	0	97336742	0	C
1	rs3918290	0	97688202	T	C
1	rs3918289	0	97688203	0	G
1	rs72549303	0	97688210	0	G
1	rs17376848	0	97688212	G	A
1	rs55886062	0	97753931	0	A
1	rs1801158	0	97754009	T	C
1	rs1042479	0	97831416	0	A
1	rs1042478	0	97831455	0	A
1	rs72549306	0	97831487	0	C
1	rs6675198	0	97929867	0	A
1	rs1801266	0	97929920	0	G
1	rs6670886	0	97937650	0	C
1	rs2297595	0	97937679	C	T
1	rs1801265	0	98121473	G	A
1	rs72549310	0	98121497	0	G
1	rs3211193	0	110002996	0	C
1	rs17838156	0	110003044	0	T
1	rs506008	0	110003222	T	C
1	rs530021	0	110012303	C	G
1	rs592792	0	110013479	T	C
1	rs1056799	0	110015472	0	T
1	rs1056800	0	110015476	0	G
1	rs11540636	0	110015514	0	T
1	rs1296954	0	110055934	T	C
1	rs2479390	0	110057598	G	A
1	rs17596954	0	110059113	C	T
1	rs1049741	0	110062033	0	G
1	rs11807	0	110062265	C	T
1	rs1803688	0	110081186	0	C
1	rs7483	0	110081224	C	T
1	rs1803687	0	110081885	0	C
1	rs67174253	0	110084414	G	T
1	rs4646412	0	110084592	A	C
1	rs12727968	0	113253807	T	G
1	rs9429505	0	113256094	G	A
1	rs11811205	0	113256160	G	C
1	rs7169	0	113256622	A	G
1	rs11585690	0	113257891	C	A
1	rs1049434	0	113258069	T	A
1	rs12090418	0	113259739	A	G
1	rs72549314	0	145125335	0	G
1	rs1044848	0	145139490	0	A
1	rs894469	0	145139530	C	T
1	rs1044772	0	145142988	0	A
1	rs11541483	0	145143008	0	G
1	rs2229175	0	149062399	0	C
1	rs72549317	0	149062464	0	C
1	rs2228099	0	149075513	G	C
1	rs17855058	0	149078673	0	G
1	rs17855059	0	149081526	0	G
1	rs10305678	0	149081547	G	A
1	rs10305649	0	149115727	A	C
1	rs5085	0	159459135	G	C
1	rs72549318	0	159478687	0	C
1	rs11584174	0	159479077	T	C
1	rs2501870	0	159479193	A	G
1	rs55802895	0	159479367	T	C
1	rs72549319	0	159479580	0	A
1	rs72549320	0	169328517	0	G
1	rs72549321	0	169339571	0	G
1	rs72549322	0	169339599	0	A
1	rs72549323	0	169339615	0	G
1	rs72549324	0	169339662	0	T
1	rs12072582	0	169343512	C	G
1	rs1800822	0	169343559	T	C
1	rs72549325	0	169343560	0	G
1	rs72549326	0	169343576	0	C
1	rs2266782	0	169343590	A	G
1	rs72549327	0	169343955	0	T
1	rs1050902	0	169346652	0	T
1	rs1736557	0	169346704	A	G
1	rs2066530	0	169349773	C	T
1	rs909530	0	169349798	T	C
1	rs2066536	0	169349849	0	C
1	rs61753344	0	169349856	0	G
1	rs2266780	0	169349866	G	A
1	rs72549330	0	169349883	0	G
1	rs28363581	0	169350022	C	T
1	rs2066532	0	169350027	C	G
1	rs72549331	0	169350103	0	G
1	rs1050906	0	169353065	0	A
1	rs72549334	0	169353081	0	C
1	rs72549335	0	169353114	0	G
1	rs1736565	0	169379114	C	T
1	rs2272797	0	169385464	A	G
1	rs7889839	0	169387797	G	A
1	rs7886938	0	169387892	A	G
1	rs2020870	0	169421583	G	A
1	rs55708639	0	169429140	0	G
1	rs2020860	0	169429207	C	T
1	rs2307492	0	169435169	C	T
1	rs2020861	0	169435209	A	G
1	rs28369895	0	169439713	A	G
1	rs2020866	0	169439745	T	C
1	rs2020863	0	169441155	G	A
1	rs7536646	0	169441315	A	G
1	rs28369899	0	169441386	C	G
1	rs6671692	0	169443503	A	G
1	rs2020865	0	169443536	G	T
1	rs6661174	0	169444714	C	T
1	rs2020869	0	169444776	G	A
1	rs6664553	0	169445649	C	T
1	rs7512785	0	169445911	T	C
1	rs7515157	0	169446101	T	C
1	rs56841822	0	169503464	G	C
1	rs742350	0	169516668	T	C
1	rs16864314	0	169517820	G	A
1	rs1126692	0	169518911	G	A
1	rs60639054	0	169521212	T	C
1	rs12954	0	169521418	T	C
1	rs7877	0	169521514	T	C
1	rs3737926	0	169570189	T	C
1	rs3737925	0	169570268	T	A
1	rs1042767	0	169570314	C	T
1	rs61342270	0	169570361	C	G
1	rs2223477	0	169575456	G	A
1	rs3738046	0	224083181	C	G
1	rs2234697	0	224083198	T	C
1	rs2234698	0	224086123	C	T
1	rs4986931	0	224086209	0	G
1	rs2234699	0	224086222	0	T
1	rs1051740	0	224086256	C	T
1	rs2292566	0	224086276	A	G
1	rs2292568	0	224094282	T	C
1	rs1051741	0	224098852	T	C
1	rs2234700	0	224099519	C	T
1	rs4149229	0	224099551	A	G
1	rs4149230	0	224099653	C	G
2	rs7081	0	27276109	C	T
2	rs1064845	0	27278107	T	C
2	rs4327199	0	27278396	0	G
2	rs1275523	0	27280906	0	A
2	rs1275524	0	27281799	A	G
2	rs56970590	0	27283741	C	T
2	rs2295474	0	31412377	0	C
2	rs207440	0	31415916	T	C
2	rs1042036	0	31418623	0	G
2	rs1884725	0	31425290	A	G
2	rs669884	0	31426496	0	G
2	rs566362	0	31426498	0	G
2	rs2295475	0	31443351	A	G
2	rs4407290	0	31460174	A	G
2	rs28936701	0	38151596	0	G
2	rs4986888	0	38151673	C	G
2	rs56175199	0	38151691	0	G
2	rs1056836	0	38151707	C	G
2	rs56010818	0	38151832	0	C
2	rs55989760	0	38151842	0	C
2	rs56305281	0	38151865	0	G
2	rs4398252	0	38151887	0	T
2	rs55771538	0	38151908	0	C
2	rs72549381	0	38151938	0	G
2	rs28936700	0	38155854	0	C
2	rs4987135	0	38155955	0	C
2	rs4149522	0	100375381	T	C
2	rs1057056	0	100375514	T	C
2	rs1530031	0	100375758	T	C
2	rs1057055	0	100375808	0	A
2	rs4149521	0	100376100	G	A
2	rs3748934	0	100376340	A	G
2	rs3748933	0	100376415	T	C
2	rs3748932	0	100376438	0	C
2	rs3748931	0	100376475	A	G
2	rs3748930	0	100376514	G	C
2	rs4149520	0	100378492	G	A
2	rs1465829	0	100385463	A	G
2	rs3828193	0	100397993	G	T
2	rs72549391	0	108277144	C	A
2	rs45611232	0	108277183	A	G
2	rs72549392	0	108283780	0	C
2	rs17036104	0	108288468	G	T
2	rs14700	0	108291509	0	A
2	rs1047309	0	108291616	0	A
2	rs3731680	0	108291652	G	A
2	rs1047310	0	108292181	0	G
2	rs1047311	0	108292184	0	G
2	rs3754926	0	108360151	A	G
2	rs6739225	0	108360737	G	A
2	rs4149430	0	108360743	T	C
2	rs1402467	0	108361240	G	C
2	rs13032083	0	108365857	0	A
2	rs6710340	0	108367727	C	A
2	rs17851810	0	138487991	0	A
2	rs1050891	0	138488230	A	G
2	rs16840132	0	138488805	C	G
2	rs4245861	0	138489164	C	T
2	rs4646333	0	138489699	G	A
2	rs496550	0	169487958	T	C
2	rs495714	0	169488010	C	T
2	rs3732038	0	169488097	0	A
2	rs473351	0	169488142	T	C
2	rs72549394	0	169488541	0	C
2	rs1521808	0	169491974	T	C
2	rs72549395	0	169492073	0	G
2	rs72549396	0	169495564	0	G
2	rs72549397	0	169497177	0	G
2	rs497692	0	169497262	T	C
2	rs72549399	0	169500052	0	C
2	rs11568373	0	169509649	C	T
2	rs72549401	0	169534887	0	G
2	rs72549402	0	169536796	0	T
2	rs2287622	0	169538574	G	A
2	rs7563233	0	169550992	C	T
2	rs2287617	0	169555569	T	C
2	rs2287616	0	169555658	G	A
2	rs72551306	0	169558537	0	C
2	rs4148777	0	169578147	G	A
2	rs3815675	0	169579101	G	A
2	rs4148776	0	169579128	G	A
2	rs3755162	0	169583491	T	G
2	rs7578587	0	169585331	C	T
2	rs3770602	0	169589937	G	A
2	rs4148770	0	169590330	G	A
2	rs4668115	0	169592894	C	T
2	rs4148768	0	169595400	A	G
2	rs3731722	0	201242634	G	A
2	rs7563682	0	201247451	T	C
2	rs11684227	0	201248778	G	A
2	rs11678615	0	201249866	T	C
2	rs16834027	0	201250072	A	G
2	rs16834034	0	201250259	G	T
2	rs6729738	0	201251741	C	T
2	rs60606072	0	203812012	T	C
2	rs13397243	0	203819819	0	T
2	rs2043449	0	203824935	C	T
2	rs17851797	0	203825015	0	A
2	rs1048013	0	203862797	T	C
2	rs72551314	0	219385217	0	C
2	rs61733615	0	219385232	0	C
2	rs59443548	0	219385248	T	C
2	rs2229381	0	219385266	T	C
2	rs72551315	0	219385563	0	C
2	rs1126788	0	234191405	0	T
2	rs1126790	0	234191407	0	G
2	rs1126792	0	234191419	0	T
2	rs1126793	0	234191420	0	C
2	rs1126798	0	234191444	0	A
2	rs1126802	0	234191714	0	C
2	rs1126803	0	234191726	0	A
2	rs1126804	0	234191740	0	A
2	rs17863762	0	234191922	A	G
2	rs56935833	0	234210084	0	G
2	rs45523834	0	234210504	0	T
2	rs58704432	0	234210512	T	C
2	rs72551329	0	234245328	0	C
2	rs72551330	0	234245417	C	T
2	rs66915469	0	234246045	G	T
2	rs58597806	0	234246085	0	G
2	rs7586110	0	234255266	G	T
2	rs61261057	0	234255665	A	G
2	rs6759892	0	234266408	G	T
2	rs1042707	0	234266446	0	A
2	rs1042708	0	234266598	0	C
2	rs1105880	0	234266704	G	A
2	rs17863783	0	234267016	T	G
2	rs72551334	0	234286608	0	A
2	rs17874942	0	234286661	0	T
2	rs3755320	0	234286800	A	C
2	rs72551335	0	234286997	0	C
2	rs6755571	0	234292275	A	C
2	rs28898617	0	234302528	G	A
2	rs45625338	0	234302644	T	C
2	rs4124874	0	234330398	G	T
2	rs10929302	0	234330521	A	G
2	rs1976391	0	234330722	G	A
2	rs3755319	0	234332321	C	A
2	rs887829	0	234333309	T	C
2	rs4148323	0	234333883	A	G
2	rs72551340	0	234333894	0	C
2	rs56059937	0	234333919	0	T
2	rs72551341	0	234334196	0	T
2	rs72551342	0	234334201	0	T
2	rs72551343	0	234334297	0	C
2	rs45627238	0	234334358	A	C
2	rs72551344	0	234334370	0	T
2	rs72551345	0	234334498	0	G
2	rs62625011	0	234340477	0	G
2	rs72551348	0	234340546	0	A
2	rs72551349	0	234341258	0	C
2	rs72551350	0	234341306	0	C
2	rs72551351	0	234341307	0	A
2	rs55750087	0	234341619	0	C
2	rs72551352	0	234341622	0	G
2	rs72551353	0	234341644	0	C
2	rs72551354	0	234341663	0	C
2	rs72551355	0	234341721	0	G
2	rs72551357	0	234345651	0	A
2	rs28900406	0	234345770	T	C
2	rs72551361	0	234345829	0	T
2	rs1042709	0	234345873	0	G
2	rs10929303	0	234346155	T	C
2	rs1042640	0	234346283	G	C
2	rs8330	0	234346384	G	C
3	rs1801282	0	12368125	G	C
3	rs4135352	0	12433208	0	C
3	rs72551364	0	12450399	0	C
3	rs3856806	0	12450557	T	C
3	rs1152003	0	12452055	C	G
3	rs9833097	0	12453817	A	G
3	rs2341968	0	14442436	C	T
3	rs2341970	0	14449229	T	C
3	rs9879642	0	14460174	T	C
3	rs1042350	0	14460197	0	C
3	rs1042351	0	14460198	0	C
3	rs1042352	0	14474570	0	G
3	rs9036	0	14505725	G	A
3	rs9842091	0	38282514	C	T
3	rs149836	0	38290825	0	C
3	rs72551365	0	38291937	0	G
3	rs72551366	0	38293503	G	C
3	rs1444241	0	38299024	T	C
3	rs4679028	0	38302296	A	G
3	rs171248	0	38338397	C	T
3	rs183574	0	38338841	C	A
3	rs6799737	0	38340554	G	T
3	rs6792261	0	38340845	T	C
3	rs704930	0	38341875	T	G
3	rs149738	0	38342988	G	A
3	rs735320	0	42890882	T	C
3	rs741817	0	42891515	A	C
3	rs7623741	0	42896831	T	C
3	rs9816821	0	42896919	G	A
3	rs9859496	0	42897477	A	G
3	rs6771233	0	42897701	G	T
3	rs6774801	0	42898780	G	T
3	rs3814055	0	120982725	T	C
3	rs1063955	0	121008821	0	G
3	rs12721613	0	121008866	T	C
3	rs45610735	0	121008893	A	G
3	rs72551371	0	121011692	0	C
3	rs45442294	0	121013109	0	G
3	rs72551372	0	121013162	0	G
3	rs72551373	0	121013187	0	G
3	rs72551374	0	121013232	0	A
3	rs6785049	0	121016423	G	A
3	rs4058490	0	121016600	0	C
3	rs2276707	0	121016843	T	C
3	rs35761343	0	121017316	A	G
3	rs72551375	0	121017349	0	C
3	rs72551376	0	121018651	0	A
3	rs1143669	0	123097978	0	C
3	rs1920305	0	123098007	0	G
3	rs2293616	0	123124383	A	G
3	rs2257212	0	123126494	T	C
3	rs1143670	0	123129331	G	A
3	rs1143671	0	123129976	T	C
3	rs1143672	0	123130858	A	G
3	rs1920314	0	123142464	0	A
3	rs1920313	0	123142550	T	C
3	rs4388019	0	123142690	0	T
3	rs3856650	0	127729888	T	A
3	rs6783962	0	127739359	G	T
3	rs1056522	0	127744035	A	G
3	rs1054097	0	127744782	C	G
3	rs3755739	0	144319962	A	G
3	rs1473870	0	144322003	0	G
3	rs6664	0	144324430	T	C
3	rs3805114	0	185120416	G	T
3	rs562	0	185120539	T	C
3	rs1053387	0	185126101	0	G
3	rs3749442	0	185143279	A	G
3	rs1053351	0	185143297	0	G
3	rs939336	0	185168228	A	G
3	rs1053386	0	185179081	A	G
3	rs7636910	0	185182210	C	T
4	rs1902023	0	69218679	A	C
4	rs72551389	0	69547310	0	G
4	rs72551390	0	69547536	0	C
4	rs7662029	0	69996501	A	G
4	rs7668258	0	69996667	T	C
4	rs12233719	0	69997038	T	G
4	rs28365062	0	69998860	G	A
4	rs7438284	0	69998926	A	T
4	rs7439366	0	69998927	T	C
4	rs4348159	0	70007541	0	C
4	rs72551394	0	70100908	T	G
4	rs72551395	0	70104955	T	A
4	rs72551396	0	70104956	T	C
4	rs3890590	0	70112884	0	G
4	rs7697037	0	70114564	G	A
4	rs41292949	0	70194848	0	A
4	rs41292951	0	70194888	0	G
4	rs6828191	0	70194898	0	G
4	rs1131878	0	70380493	C	T
4	rs1051752	0	70380646	G	T
4	rs1966151	0	70380716	G	A
4	rs13142440	0	70381153	T	G
4	rs13119049	0	70381154	T	A
4	rs72552707	0	70385639	0	A
4	rs1845555	0	70389800	0	C
4	rs4148311	0	70489580	T	C
4	rs4148310	0	70489739	0	T
4	rs2288741	0	70490067	G	T
4	rs4148304	0	70494917	T	C
4	rs4148301	0	70496631	T	C
4	rs11249454	0	70533823	C	T
4	rs1347046	0	70547728	0	T
4	rs4149416	0	70630974	0	T
4	rs11731028	0	70637429	C	T
4	rs11249460	0	70640615	A	G
4	rs1604741	0	70645708	A	G
4	rs57806190	0	70650077	0	T
4	rs11569731	0	70655663	G	A
4	rs3822172	0	70758429	C	T
4	rs4149528	0	70758642	C	T
4	rs3775770	0	70758859	T	C
4	rs1881668	0	70760045	G	C
4	rs3736599	0	70760410	T	C
4	rs66878317	0	72078486	G	A
4	rs66472932	0	72107096	G	C
4	rs67437265	0	72107104	T	C
4	rs4643786	0	72114124	C	T
4	rs3756067	0	74488509	A	G
4	rs72552711	0	74498190	0	G
4	rs17854155	0	74499721	0	A
4	rs11538214	0	74500862	0	A
4	rs1140449	0	74502245	0	G
4	rs1063469	0	74502708	0	A
4	rs11538231	0	74502722	0	T
4	rs3201997	0	89253673	0	C
4	rs3116448	0	89258384	0	A
4	rs1061018	0	89261877	0	A
4	rs3116439	0	89261936	0	T
4	rs1061017	0	89271272	0	G
4	rs2231142	0	89271347	T	G
4	rs72552713	0	89271981	A	G
4	rs2231139	0	89271988	A	G
4	rs1050637	0	100216553	0	A
4	rs1154400	0	100229033	C	T
4	rs17216887	0	100229296	G	C
4	rs7687322	0	100233365	A	G
4	rs2602836	0	100233828	G	A
4	rs1126672	0	100266835	A	G
4	rs1126671	0	100267437	T	C
4	rs1126670	0	100271756	C	A
4	rs2032349	0	100281842	A	G
4	rs28987087	0	100284876	T	C
4	rs3762894	0	100285107	C	T
4	rs4147546	0	100347705	T	C
4	rs6843298	0	100356416	0	G
4	rs4699735	0	100359329	0	T
4	rs10002894	0	100360263	G	A
4	rs10008281	0	100361325	A	C
4	rs6830685	0	100362207	G	A
4	rs6811453	0	100414000	A	G
4	rs12512110	0	100414838	T	G
4	rs7684674	0	100416382	C	A
4	rs28364341	0	100416661	0	C
4	rs3805324	0	100423597	A	G
4	rs6828526	0	100424910	A	G
4	rs1826909	0	100436766	T	C
4	rs1126441	0	100456148	0	G
4	rs6413413	0	100458307	A	T
4	rs1041969	0	100458314	0	G
4	rs1229984	0	100458342	T	C
4	rs1229983	0	100459025	C	T
4	rs1789915	0	100485394	G	A
4	rs283413	0	100487213	A	C
4	rs35385902	0	100487302	T	C
4	rs72552717	0	100492887	0	C
4	rs971074	0	100560884	T	C
4	rs1042111	0	100568106	0	G
4	rs284797	0	100568158	0	C
4	rs1573496	0	100568692	G	C
4	rs1442477	0	100580810	T	C
4	rs61733374	0	115764058	0	G
4	rs4148254	0	115764162	T	C
4	rs6851610	0	115764163	A	G
4	rs4148255	0	115764226	G	A
4	rs11098261	0	115808751	A	G
5	rs17244722	0	74668837	C	T
5	rs17238351	0	74669472	A	G
5	rs3843482	0	74675015	0	G
5	rs5908	0	74687955	G	A
5	rs5909	0	74691931	A	G
5	rs1044453	0	74692030	0	G
5	rs460415	0	131677263	0	C
5	rs272893	0	131690961	T	C
5	rs4646201	0	131699533	0	G
5	rs1050152	0	131704219	T	C
5	rs72552722	0	131733575	0	C
5	rs72552727	0	131741971	0	G
5	rs2405518	0	131747805	0	T
5	rs274558	0	131749073	G	A
5	rs1045019	0	131752538	0	G
5	rs72552731	0	131754389	0	T
5	rs1045020	0	131757910	T	C
5	rs274548	0	131758706	T	C
5	rs6193	0	142639459	C	T
5	rs6187	0	142639941	0	C
5	rs6197	0	142640422	0	A
5	rs6196	0	142641683	G	A
5	rs258751	0	142642473	A	G
5	rs6194	0	142658554	A	G
5	rs33391	0	142660439	0	G
5	rs6195	0	142759510	C	T
5	rs6199	0	142759794	A	G
5	rs6192	0	142760405	C	A
5	rs6190	0	142760530	T	C
5	rs6189	0	142760532	T	C
6	rs1142345	0	18238897	C	T
6	rs56161402	0	18238972	T	C
6	rs1800584	0	18238991	0	C
6	rs6921269	0	18242057	A	C
6	rs1800460	0	18247207	T	C
6	rs72552739	0	18251880	0	C
6	rs1800462	0	18251934	0	C
6	rs72552756	0	32116448	0	G
6	rs72552757	0	32116627	0	C
6	rs72552758	0	32116675	0	G
6	rs6919734	0	35419966	A	G
6	rs2267664	0	35420232	A	G
6	rs6457813	0	35425279	T	C
6	rs4713851	0	35426762	0	G
6	rs7771474	0	35428425	T	C
6	rs7744392	0	35430741	G	A
6	rs7758272	0	35430953	G	A
6	rs7746988	0	35432719	C	T
6	rs4278009	0	35433696	0	C
6	rs6901410	0	35438008	C	T
6	rs6457815	0	35438876	C	T
6	rs7757196	0	35443268	A	G
6	rs7754530	0	35445936	G	T
6	rs7772754	0	35446084	G	C
6	rs7739752	0	35447013	T	C
6	rs6913026	0	35448872	G	C
6	rs7770619	0	35458020	T	C
6	rs6922548	0	35461501	G	A
6	rs6940722	0	35464139	C	G
6	rs3798343	0	35465671	G	C
6	rs6915115	0	35466923	T	C
6	rs2299867	0	35467852	0	G
6	rs7769719	0	35470503	A	G
6	rs6457816	0	35470826	C	T
6	rs4632889	0	35471708	0	G
6	rs1883323	0	35473324	G	A
6	rs2284197	0	35473435	G	A
6	rs2267665	0	35477469	A	G
6	rs1883322	0	35477784	C	T
6	rs1883321	0	35477812	T	C
6	rs7751481	0	35479731	A	G
6	rs2267667	0	35480502	G	C
6	rs2038067	0	35482444	G	A
6	rs6906237	0	35483504	A	C
6	rs6911817	0	35484265	T	C
6	rs4388282	0	35484328	0	A
6	rs4555908	0	35484381	0	C
6	rs4292520	0	35484392	0	A
6	rs4323304	0	35484400	0	A
6	rs4587165	0	35484657	0	A
6	rs4360132	0	35484691	0	A
6	rs1003973	0	35485279	C	A
6	rs2267668	0	35485900	G	A
6	rs2267669	0	35486102	G	A
6	rs2076167	0	35499765	C	T
6	rs1053046	0	35503556	A	G
6	rs2651185	0	43372765	C	T
6	rs36040909	0	43377326	T	C
6	rs35385682	0	43377364	A	C
6	rs2651184	0	43378075	T	C
6	rs2270860	0	43378129	T	C
6	rs2841646	0	43378304	A	G
6	rs2242416	0	43381582	G	A
6	rs8187630	0	44305159	A	G
6	rs45472398	0	44306290	A	G
6	rs45573936	0	44306340	C	T
6	rs45469796	0	44306380	0	G
6	rs186556	0	44307180	T	C
6	rs45485801	0	44308083	0	T
6	rs45458701	0	44308633	A	G
6	rs45487493	0	44309289	A	C
6	rs14623	0	44309685	0	G
6	rs7761731	0	46671776	T	A
6	rs59926524	0	46728230	C	G
6	rs66992975	0	46728396	0	G
6	rs9369629	0	46732496	C	G
6	rs9381468	0	46733233	G	A
6	rs2234952	0	52723185	T	A
6	rs2266632	0	52723312	T	C
6	rs6577	0	52723374	G	T
6	rs13212306	0	52725623	0	A
6	rs2180314	0	52725690	C	G
6	rs2234951	0	52725697	A	G
6	rs1051874	0	52765640	0	A
6	rs1051873	0	52765643	0	G
6	rs3209670	0	52765655	0	C
6	rs1051866	0	52765658	0	G
6	rs1051777	0	52766914	0	T
6	rs1051757	0	52766947	0	T
6	rs1051745	0	52766958	0	G
6	rs1051739	0	52766961	0	C
6	rs1051573	0	52771990	0	G
6	rs1051566	0	52771991	0	C
6	rs4715332	0	52777144	C	A
6	rs61734384	0	52806923	0	T
6	rs4515385	0	52807040	0	C
6	rs2397118	0	52809102	C	T
6	rs4715354	0	52816756	G	A
6	rs7748890	0	52817076	A	G
6	rs7746993	0	52822096	A	C
6	rs7747555	0	52822532	A	G
6	rs512795	0	52874942	T	C
6	rs2281593	0	52874987	A	G
6	rs1052661	0	52875164	G	T
6	rs17851798	0	52875186	0	C
6	rs59410661	0	52878555	0	G
6	rs9474342	0	52882421	T	C
6	rs405729	0	52950740	C	T
6	rs7496	0	52950798	T	C
6	rs367836	0	52951090	T	G
6	rs4147617	0	52955390	C	T
6	rs1802061	0	52957284	T	C
6	rs13197674	0	52968366	C	T
6	rs6909523	0	52968367	C	T
6	rs45504100	0	160462998	T	C
6	rs45467495	0	160463024	0	C
6	rs45523639	0	160463070	A	G
6	rs1867351	0	160463113	C	T
6	rs12208357	0	160463138	T	C
6	rs45586836	0	160463210	0	C
6	rs55918055	0	160463219	C	T
6	rs683369	0	160471194	G	C
6	rs45607934	0	160473304	0	C
6	rs45447195	0	160473397	0	G
6	rs4646277	0	160477250	T	C
6	rs4646278	0	160477261	0	C
6	rs2282143	0	160477633	T	C
6	rs45512393	0	160480814	A	G
6	rs45618434	0	160480822	0	C
6	rs628031	0	160480835	A	G
6	rs45573733	0	160484667	A	G
6	rs45545936	0	160495897	T	G
6	rs16891138	0	160499586	C	A
6	rs9457846	0	160499619	A	G
6	rs45498594	0	160499627	0	C
6	rs45523637	0	160565741	0	G
6	rs316003	0	160565822	C	T
6	rs8177520	0	160582599	0	G
6	rs3907239	0	160583316	0	C
6	rs8177517	0	160583410	G	T
6	rs45438494	0	160584670	A	G
6	rs8177516	0	160584675	A	G
6	rs45592541	0	160588273	0	G
6	rs316019	0	160590272	A	C
6	rs45527731	0	160591574	0	G
6	rs45482799	0	160597659	0	C
6	rs45520136	0	160597661	0	T
6	rs45591037	0	160597673	0	A
6	rs624249	0	160599390	A	C
6	rs45577942	0	160599620	0	G
6	rs3918291	0	160748132	C	T
6	rs45604940	0	160778144	0	C
6	rs2292334	0	160778178	G	A
6	rs8187722	0	160784748	G	A
7	rs10249788	0	17304672	T	C
7	rs2066853	0	17345635	A	G
7	rs1803080	0	17351723	0	C
7	rs1803079	0	17351795	0	C
7	rs6965343	0	75430861	T	C
7	rs17685	0	75454041	A	G
7	rs3827653	0	86828682	A	G
7	rs7785206	0	86858959	C	G
7	rs31651	0	86867223	A	G
7	rs31652	0	86867623	G	A
7	rs2097937	0	86868839	G	A
7	rs31655	0	86873728	0	C
7	rs45549036	0	86875424	0	G
7	rs45508793	0	86875457	G	A
7	rs45574932	0	86876617	C	T
7	rs3761810	0	86884687	0	A
7	rs45595532	0	86887281	T	C
7	rs72552774	0	86894093	0	C
7	rs8187799	0	86894112	C	T
7	rs72552775	0	86894160	0	G
7	rs45524431	0	86907066	G	C
7	rs45596335	0	86917341	C	G
7	rs2109505	0	86917342	A	T
7	rs45505600	0	86918887	A	G
7	rs1202283	0	86920228	A	G
7	rs72552780	0	86920302	0	G
7	rs45592837	0	86930056	0	C
7	rs45483595	0	86930079	C	G
7	rs2302387	0	86930121	A	G
7	rs8187789	0	86930149	A	G
7	rs4148808	0	86943731	C	T
7	rs4148806	0	86944201	G	A
7	rs3747806	0	86944638	G	A
7	rs3842	0	86971302	C	T
7	rs17064	0	86971406	A	T
7	rs2235051	0	86971591	0	G
7	rs1045642	0	86976581	G	A
7	rs2229107	0	86976595	T	A
7	rs2707943	0	86982576	0	G
7	rs2707944	0	86982577	0	C
7	rs28401798	0	86982614	0	G
7	rs2235044	0	86983761	0	C
7	rs72552784	0	86983850	0	C
7	rs9282563	0	86998581	A	G
7	rs28381967	0	86998725	C	T
7	rs28381966	0	86998726	0	T
7	rs2032581	0	86998746	0	T
7	rs2235040	0	87003686	T	C
7	rs2235039	0	87003790	0	C
7	rs2235036	0	87013207	0	C
7	rs28381915	0	87013208	0	G
7	rs28381914	0	87013225	0	G
7	rs2235013	0	87016562	T	C
7	rs28381902	0	87016629	0	C
7	rs2235012	0	87016663	G	C
7	rs2235033	0	87017079	G	A
7	rs2032588	0	87017379	A	G
7	rs1128503	0	87017537	G	A
7	rs2229109	0	87017745	T	C
7	rs10276036	0	87018134	T	C
7	rs28381867	0	87028604	0	C
7	rs1128502	0	87033469	0	T
7	rs1128501	0	87033470	0	C
7	rs9282565	0	87052811	0	G
7	rs1202183	0	87052919	0	T
7	rs9282564	0	87067376	C	T
7	rs28381804	0	87067388	0	A
7	rs2214102	0	87067437	T	C
7	rs3213619	0	87068129	G	A
7	rs2049900	0	91576724	G	C
7	rs7793861	0	91580664	G	C
7	rs7797834	0	91581086	G	A
7	rs59683852	0	91584336	A	G
7	rs61735065	0	91590986	A	G
7	rs72552785	0	91594795	0	T
7	rs2229188	0	91601559	0	A
7	rs3917594	0	94775375	0	C
7	rs854560	0	94784020	T	A
7	rs3917464	0	94792681	G	C
7	rs17880470	0	94831197	G	A
7	rs13226149	0	94863536	A	G
7	rs2072200	0	94864096	C	G
7	rs11764079	0	94864165	T	C
7	rs11770903	0	94864263	G	A
7	rs17882539	0	94864344	A	G
7	rs17885453	0	94864392	A	G
7	rs17876174	0	94871972	C	A
7	rs13306701	0	94879654	C	T
7	rs13306699	0	94891816	0	G
7	rs13242987	0	94902757	0	C
7	rs45593941	0	99083910	G	A
7	rs41279854	0	99085708	0	A
7	rs28365083	0	99088172	T	G
7	rs28383479	0	99096075	0	C
7	rs10264272	0	99100771	T	C
7	rs56411402	0	99100796	0	T
7	rs55965422	0	99102509	0	A
7	rs41279857	0	99108158	0	G
7	rs56244447	0	99108212	0	A
7	rs776746	0	99108475	T	C
7	rs72552791	0	99111681	0	T
7	rs28383468	0	99111751	0	G
7	rs55817950	0	99111757	0	G
7	rs28451617	0	99170701	T	C
7	rs55798860	0	99170743	T	C
7	rs45446698	0	99170884	G	T
7	rs45467892	0	99170933	A	T
7	rs45465393	0	99170966	A	G
7	rs4986913	0	99196395	0	G
7	rs4986910	0	99196460	G	A
7	rs1041988	0	99196502	0	A
7	rs4986909	0	99197606	0	G
7	rs45614732	0	99197736	A	G
7	rs67784355	0	99197765	A	G
7	rs2242480	0	99199402	C	T
7	rs28371759	0	99199562	G	A
7	rs3208363	0	99202734	0	A
7	rs55785340	0	99203919	0	A
7	rs55901263	0	99203930	C	G
7	rs3208361	0	99204006	0	T
7	rs4987161	0	99204017	0	A
7	rs12721627	0	99204029	C	G
7	rs4986907	0	99205363	T	C
7	rs72552799	0	99205724	0	C
7	rs55951658	0	99205761	0	T
7	rs3091339	0	99208181	0	T
7	rs56324128	0	99213638	0	C
7	rs12721634	0	99219597	0	A
7	rs2740574	0	99220032	C	T
7	rs4646474	0	99283068	T	C
7	rs45450092	0	99283727	T	G
7	rs800667	0	99285177	C	T
7	rs45621431	0	99292418	A	G
7	rs680055	0	99295541	G	C
7	rs17342647	0	99297192	T	C
7	rs6962039	0	122541594	A	G
7	rs6466854	0	122542681	A	G
7	rs2140516	0	122596470	C	T
7	rs10281158	0	122624777	T	C
7	rs2204295	0	122625326	C	G
7	rs1880179	0	122625869	T	G
7	rs45621838	0	122627161	0	G
7	rs6138	0	139218592	A	G
7	rs41275018	0	139282482	A	G
7	rs8192833	0	139282495	0	G
7	rs5768	0	139299665	A	C
7	rs6137	0	139299669	0	C
7	rs1042561	0	139301769	0	C
7	rs55856189	0	139303947	0	A
7	rs5769	0	139303982	G	A
7	rs5771	0	139308313	0	C
7	rs6140	0	139308359	0	T
7	rs4529	0	139308433	G	C
7	rs3735354	0	139353384	A	G
7	rs5760	0	139353391	0	G
7	rs5761	0	139353428	A	G
7	rs4528	0	139362011	G	C
7	rs5762	0	139362035	T	C
7	rs4526	0	139362050	A	G
7	rs4527	0	139362067	T	C
7	rs8192868	0	139362110	A	G
7	rs5763	0	139362114	A	C
7	rs5764	0	139363956	0	C
7	rs8192864	0	139364077	A	G
7	rs56091454	0	139366489	0	G
7	rs17173645	0	150180360	0	C
7	rs10893	0	150186848	G	A
7	rs6943147	0	150186988	0	G
7	rs6943420	0	150186989	0	C
7	rs4725373	0	150188555	A	G
7	rs1049793	0	150188598	G	C
7	rs12539	0	150189299	T	C
8	rs72554605	0	18111855	0	A
8	rs4986988	0	18123493	T	C
8	rs4986989	0	18123797	T	A
8	rs4986992	0	18123857	G	T
8	rs56318881	0	18123933	0	C
8	rs56379106	0	18124026	T	C
8	rs8190858	0	18124199	0	C
8	rs4987076	0	18124281	A	G
8	rs4986990	0	18124295	A	G
8	rs5030839	0	18124395	T	C
8	rs4986782	0	18124396	A	G
8	rs4987195	0	18124456	0	C
8	rs4986783	0	18124476	G	T
8	rs56172717	0	18124588	T	A
8	rs4986991	0	18124613	C	T
8	rs55793712	0	18124720	0	A
8	rs4986994	0	18124767	T	C
8	rs72554615	0	18301904	0	T
8	rs1805158	0	18301983	0	C
8	rs1801279	0	18301984	A	G
8	rs1041983	0	18302075	T	C
8	rs1801280	0	18302134	C	T
8	rs4986996	0	18302157	0	G
8	rs4986997	0	18302204	0	A
8	rs72554616	0	18302227	0	A
8	rs1799929	0	18302274	T	C
8	rs72554617	0	18302292	0	G
8	rs1799930	0	18302383	A	G
8	rs56011192	0	18302552	0	C
8	rs1208	0	18302596	G	A
8	rs56054745	0	18302638	0	A
8	rs1799931	0	18302650	A	G
8	rs72554618	0	18302652	0	T
8	rs2234912	0	27404705	A	C
8	rs41507953	0	27414422	G	A
8	rs17057255	0	27417158	T	C
8	rs57699806	0	27418504	A	G
8	rs8192879	0	59566130	C	T
8	rs8192875	0	59569619	T	C
8	rs8192874	0	59571927	C	T
8	rs3808607	0	59575478	G	T
8	rs881671	0	59579661	G	C
8	rs13251066	0	59580307	A	G
8	rs8192907	0	65671704	A	G
8	rs6980478	0	65883288	G	A
8	rs1138541	0	70747182	T	C
8	rs16936279	0	70747363	G	T
8	rs2380563	0	70767626	T	G
8	rs3750266	0	70907366	A	G
8	rs4736312	0	143950939	A	C
8	rs1134095	0	143951292	G	A
8	rs7003319	0	143951749	T	C
8	rs5017237	0	143951761	0	C
8	rs5017239	0	143951855	0	C
8	rs1137487	0	143952076	0	A
8	rs5303	0	143952097	A	G
8	rs1137486	0	143952099	0	C
8	rs1137484	0	143952115	0	G
8	rs5302	0	143952146	0	T
8	rs5027480	0	143952223	0	C
8	rs5300	0	143952340	0	T
8	rs5298	0	143952583	0	A
8	rs5297	0	143952659	G	A
8	rs4998899	0	143953546	0	A
8	rs5292	0	143954736	0	G
8	rs5282	0	143958045	0	C
8	rs4534	0	143958104	T	C
8	rs6405	0	143958203	0	C
8	rs5315	0	143991138	0	A
8	rs4544	0	143991808	G	A
8	rs4543	0	143992745	T	C
8	rs4536	0	143992763	C	T
9	rs1063447	0	74710730	0	A
9	rs8187929	0	74730324	A	T
9	rs1049981	0	74733708	0	T
9	rs13959	0	74735702	G	A
9	rs7853758	0	86090746	A	G
9	rs7043492	0	86094916	A	G
9	rs10868138	0	86107121	C	T
9	rs7867504	0	86110056	T	C
9	rs45473591	0	86118154	C	T
9	rs45530932	0	86145355	T	C
9	rs10868153	0	86173188	G	T
9	rs11552130	0	116125848	0	T
9	rs1803076	0	116126150	0	C
9	rs1803077	0	116126920	0	C
9	rs1126712	0	116126946	0	C
9	rs2636889	0	116132931	C	T
9	rs12685968	0	116133760	C	G
9	rs72554631	0	136469751	0	C
9	rs9615	0	136471346	C	G
10	rs4148942	0	73439365	G	C
10	rs4148943	0	73439513	T	C
10	rs4148944	0	73439549	A	G
10	rs4148945	0	73439596	T	C
10	rs4148946	0	73440079	T	C
10	rs7072219	0	73440361	C	A
10	rs4148949	0	73440657	C	T
10	rs4148950	0	73441712	A	G
10	rs4148951	0	73441790	A	G
10	rs1871450	0	73442020	A	G
10	rs731027	0	73442342	C	T
10	rs730720	0	73442768	T	C
10	rs4148953	0	73443005	A	G
10	rs1065766	0	82023418	0	T
10	rs7087728	0	82023450	A	G
10	rs17851642	0	82024819	A	T
10	rs72558181	0	82024913	0	C
10	rs9285726	0	82025130	A	T
10	rs17102596	0	82025153	C	T
10	rs4934027	0	82025540	T	C
10	rs7917267	0	94814135	T	C
10	rs2229104	0	94826871	G	C
10	rs4418728	0	94829714	G	T
10	rs7905939	0	94831097	A	G
10	rs11187270	0	94831978	T	C
10	rs10882140	0	94832203	G	T
10	rs41291550	0	96437552	A	T
10	rs2296681	0	96456582	G	A
10	rs2281891	0	96483048	T	C
10	rs2860840	0	96485222	C	T
10	rs1326830	0	96485783	A	C
10	rs12248560	0	96511647	T	C
10	rs28399504	0	96512453	G	A
10	rs55752064	0	96512502	0	T
10	rs17878459	0	96524912	C	G
10	rs41291556	0	96525163	C	T
10	rs72558184	0	96525200	A	G
10	rs4986893	0	96530400	A	G
10	rs6413438	0	96531605	T	C
10	rs4244285	0	96531606	A	G
10	rs72558186	0	96531746	0	T
10	rs3758581	0	96592613	A	G
10	rs17879685	0	96599742	T	C
10	rs56337013	0	96602485	0	C
10	rs55640102	0	96602661	0	A
10	rs72558187	0	96691705	C	T
10	rs72558189	0	96691981	0	G
10	rs1799853	0	96692037	T	C
10	rs72558190	0	96697529	0	C
10	rs2256871	0	96698964	G	A
10	rs9332130	0	96699027	0	A
10	rs72558192	0	96721926	0	A
10	rs28371685	0	96730971	T	C
10	rs1057909	0	96731041	0	A
10	rs1057910	0	96731043	C	A
10	rs56165452	0	96731044	0	T
10	rs28371686	0	96731048	G	C
10	rs2017319	0	96738625	T	C
10	rs1057911	0	96738727	T	A
10	rs9332239	0	96738767	0	C
10	rs28399518	0	96786786	A	G
10	rs66501115	0	96788725	0	G
10	rs10509681	0	96788739	C	T
10	rs72558194	0	96788766	0	A
10	rs11572103	0	96808096	A	T
10	rs1058930	0	96808109	C	G
10	rs11572066	0	96819235	G	T
10	rs717620	0	101532568	T	C
10	rs17216156	0	101532569	A	G
10	rs927344	0	101534437	A	T
10	rs45462493	0	101546947	C	A
10	rs17222674	0	101549084	G	A
10	rs7080681	0	101550159	A	G
10	rs17216198	0	101553775	T	C
10	rs2273697	0	101553805	A	G
10	rs45518933	0	101554013	T	C
10	rs45592535	0	101555147	G	A
10	rs45477091	0	101557847	0	T
10	rs45466599	0	101562806	C	T
10	rs45441800	0	101562870	0	C
10	rs3740072	0	101567113	0	A
10	rs56199535	0	101568567	T	C
10	rs56220353	0	101568631	T	C
10	rs45494393	0	101568942	G	T
10	rs3740071	0	101580110	0	G
10	rs17222547	0	101581375	0	C
10	rs3740070	0	101581408	A	G
10	rs45483699	0	101581418	0	A
10	rs45441199	0	101581727	C	T
10	rs72558199	0	101581816	0	C
10	rs45502496	0	101584264	0	T
10	rs72558201	0	101585940	0	A
10	rs8187692	0	101585965	T	G
10	rs45622934	0	101585984	0	G
10	rs17222723	0	101585986	A	T
10	rs8187699	0	101593621	G	A
10	rs17216317	0	101594097	T	C
10	rs4148400	0	101594120	0	A
10	rs4148401	0	101594152	0	C
10	rs66898362	0	101594153	0	C
10	rs3740066	0	101594197	T	C
10	rs45531035	0	101595445	T	C
10	rs7899457	0	101595493	T	C
10	rs1137968	0	101596851	T	G
10	rs8187706	0	101600445	A	G
10	rs8187707	0	101600523	T	C
10	rs8187709	0	101601267	0	C
10	rs8187710	0	101601284	A	G
10	rs6164	0	104580692	0	C
10	rs1042386	0	104582860	0	G
10	rs6163	0	104586914	A	C
10	rs6162	0	104586971	A	G
10	rs762563	0	104587043	0	G
10	rs743572	0	104587142	G	A
10	rs11509436	0	106009437	0	C
10	rs4925	0	106012779	A	C
10	rs3211015	0	106017063	0	C
10	rs3813867	0	135189595	C	G
10	rs2031920	0	135189835	T	C
10	rs2070672	0	135190538	G	A
10	rs2070673	0	135190557	A	T
10	rs6413420	0	135190819	T	G
10	rs6413419	0	135195665	A	G
10	rs915909	0	135197387	T	C
10	rs55897648	0	135201254	0	G
10	rs2515641	0	135201352	T	C
11	rs8192690	0	17371146	T	C
11	rs757110	0	17375053	C	A
11	rs67706538	0	17385132	0	A
11	rs72559722	0	17390839	0	G
11	rs72559730	0	17439786	0	G
11	rs895729	0	45635773	A	G
11	rs7129157	0	45648195	A	C
11	rs2028985	0	45651938	T	C
11	rs9787901	0	45652729	A	G
11	rs750397	0	45653549	G	A
11	rs750398	0	45653648	G	C
11	rs45469996	0	62503536	0	C
11	rs45607933	0	62505352	0	G
11	rs45482701	0	62505920	0	G
11	rs45482591	0	62506010	0	A
11	rs45564337	0	62508590	T	C
11	rs72559735	0	62508699	0	C
11	rs45627136	0	62517659	T	C
11	rs45604034	0	62518611	0	C
11	rs45511192	0	62519824	0	G
11	rs45577232	0	62519840	A	T
11	rs45438191	0	62520120	G	A
11	rs45545636	0	62520133	0	G
11	rs45513295	0	62520183	0	A
11	rs2276299	0	62523007	T	A
11	rs45516999	0	62523015	0	G
11	rs45566039	0	62523883	0	G
11	rs45512894	0	62524818	0	G
11	rs11231820	0	64080138	0	A
11	rs12785832	0	64083253	0	T
11	rs34525500	0	64086166	G	T
11	rs1783811	0	64089872	A	G
11	rs2078267	0	64090690	T	C
11	rs72559738	0	64115655	0	G
11	rs45458794	0	65888298	T	C
11	rs8187661	0	65890219	A	G
11	rs45448697	0	65893234	T	C
11	rs45448593	0	65893514	0	C
11	rs8191444	0	67108200	0	C
11	rs1695	0	67109265	A	G
11	rs1138272	0	67110155	T	C
11	rs4986949	0	67110253	0	G
11	rs1109407	0	74554599	A	G
11	rs72559740	0	74558061	0	A
11	rs1621378	0	74582010	0	C
11	rs2306167	0	74585069	T	G
11	rs59305495	0	74585285	0	C
11	rs11557218	0	113672450	0	A
11	rs1802605	0	113672554	0	A
11	rs1802606	0	113672594	0	C
11	rs2852425	0	113687717	C	T
11	rs3741303	0	113687817	T	C
11	rs1050207	0	113688347	0	A
12	rs4149117	0	20902747	T	G
12	rs7311358	0	20907027	G	A
12	rs4149143	0	20923773	G	A
12	rs2053098	0	20927678	A	G
12	rs3764006	0	20945636	G	A
12	rs4149015	0	21174589	A	G
12	rs56101265	0	21216983	0	T
12	rs2306283	0	21221005	G	A
12	rs2306282	0	21221069	G	A
12	rs11045819	0	21221080	A	C
12	rs72559745	0	21221084	0	A
12	rs4149056	0	21222816	C	T
12	rs4149057	0	21222866	T	C
12	rs72559746	0	21222873	0	T
12	rs2291075	0	21222892	T	C
12	rs72559747	0	21244745	G	C
12	rs55901008	0	21244796	0	T
12	rs56387224	0	21246850	0	A
12	rs72559748	0	21250122	0	A
12	rs59502379	0	21250200	C	G
12	rs56199088	0	21283278	0	A
12	rs55737008	0	21283314	0	A
12	rs11568557	0	21313759	C	G
12	rs45628437	0	21341617	0	T
12	rs45457593	0	21341712	0	A
12	rs45478895	0	21344618	0	T
12	rs72559750	0	21344629	0	G
12	rs11568563	0	21348701	G	T
12	rs45488497	0	21348715	0	G
12	rs45502302	0	21351121	0	T
12	rs11568567	0	21351143	A	T
12	rs7312628	0	21366358	T	C
12	rs7298982	0	21366894	C	T
12	rs7484455	0	21367858	0	G
12	rs4078	0	21368250	G	A
12	rs7957203	0	21368729	T	A
12	rs10841795	0	21378811	G	A
12	rs72559751	0	21849488	0	C
12	rs61001398	0	21932090	A	G
12	rs10770865	0	21954382	A	G
12	rs72559752	0	21955156	0	C
12	rs58386780	0	21959896	A	G
12	rs17846788	0	21960016	0	C
12	rs8176351	0	56442777	T	C
12	rs8176350	0	56443115	T	C
12	rs8176349	0	56443267	T	C
12	rs2229103	0	56444443	0	A
12	rs13377933	0	56444497	0	C
12	rs28934606	0	56444560	0	C
12	rs8176345	0	56444825	T	C
12	rs8176344	0	56445440	G	C
12	rs7965963	0	56445477	0	G
12	rs12823260	0	56451259	0	G
12	rs11546004	0	56452057	0	T
12	rs2468110	0	103676521	A	G
12	rs1565814	0	103677090	G	A
12	rs2463018	0	103677127	T	C
12	rs903247	0	103677700	T	C
12	rs2463437	0	103678217	G	A
12	rs7847	0	103679735	C	T
12	rs1048662	0	103679757	G	A
12	rs886205	0	110688810	G	A
12	rs13306164	0	110705438	T	C
12	rs58280059	0	110712632	0	G
12	rs1062136	0	110714896	0	A
12	rs1064933	0	110726106	0	G
12	rs671	0	110726149	A	G
13	rs1051332	0	51405721	T	C
13	rs1801249	0	51413355	A	G
13	rs1801246	0	51418508	T	C
13	rs732774	0	51421809	C	T
13	rs1061472	0	51422489	C	T
13	rs2277447	0	51432377	0	C
13	rs1801244	0	51442806	G	C
13	rs1801243	0	51446141	C	A
13	rs2277448	0	51483549	G	T
13	rs4148555	0	94470266	A	T
13	rs1059754	0	94470479	0	A
13	rs4148554	0	94470548	G	A
13	rs1059751	0	94470951	G	A
13	rs4148553	0	94471136	T	C
13	rs4148551	0	94471519	C	T
13	rs3742106	0	94471792	C	A
13	rs1189466	0	94524542	A	G
13	rs1678339	0	94525781	T	C
13	rs3765534	0	94613416	T	C
13	rs2274405	0	94656979	T	C
13	rs2274406	0	94656997	T	C
13	rs2274407	0	94657036	A	C
13	rs4148460	0	94684885	0	A
13	rs8187840	0	98136532	T	C
13	rs56120058	0	98137906	0	G
13	rs8187830	0	98138577	0	G
13	rs8187832	0	98138772	A	G
13	rs45545032	0	98152755	C	T
13	rs2274827	0	98154585	A	G
13	rs8187838	0	98154608	T	G
13	rs2274828	0	98154612	T	C
13	rs1339067	0	98154613	A	G
13	rs4646227	0	98156402	G	C
13	rs8187836	0	98156479	A	G
13	rs8187821	0	98174181	T	G
13	rs45569639	0	98174202	0	G
13	rs8187823	0	98174274	T	C
13	rs45562741	0	98176643	0	A
13	rs45513193	0	98176665	T	C
13	rs45628337	0	98176744	0	C
13	rs3803258	0	102494988	C	T
13	rs2301159	0	102495729	A	G
13	rs279942	0	102496111	C	G
13	rs279941	0	102496169	A	C
13	rs2301157	0	102496364	G	A
13	rs188096	0	102503045	A	C
13	rs157381	0	102508685	T	C
13	rs7987433	0	102517057	C	T
14	rs1061040	0	22312668	T	C
14	rs45533132	0	22317914	0	T
14	rs1805061	0	22317952	G	A
14	rs8018462	0	22351950	A	G
14	rs8016634	0	22351992	A	G
14	rs1805059	0	22352289	C	T
14	rs2281677	0	22354412	A	G
14	rs2236135	0	22665561	G	A
14	rs910795	0	22702346	G	A
14	rs2268877	0	22706597	G	A
14	rs2268873	0	22710634	G	A
14	rs8013529	0	22719632	G	A
14	rs1884545	0	22721844	A	G
14	rs7141505	0	22723028	C	A
14	rs56903885	0	69312842	T	G
14	rs72547506	0	69314806	0	T
14	rs72547507	0	69314910	0	A
14	rs2296651	0	69314946	A	G
14	rs61745930	0	69315730	G	A
14	rs55645214	0	69315771	G	A
14	rs4646285	0	69333401	T	C
14	rs3177427	0	76862960	A	G
14	rs7972	0	76862990	A	G
14	rs1046428	0	76864036	T	C
14	rs2234955	0	76865273	C	A
14	rs15506	0	99263312	0	G
15	rs1060896	0	43341559	A	C
15	rs2271437	0	43343412	G	T
15	rs8023604	0	43343455	C	T
15	rs10519020	0	43344610	C	G
15	rs45532537	0	43346995	A	T
15	rs17215633	0	43347066	C	T
15	rs9635306	0	43348985	0	G
15	rs1050787	0	49289374	0	A
15	rs1050760	0	49289590	0	A
15	rs4646	0	49290136	A	C
15	rs1050677	0	49290185	0	G
15	rs10046	0	49290278	A	G
15	rs2304461	0	49291848	A	G
15	rs2304462	0	49295259	0	C
15	rs700519	0	49295260	A	G
15	rs700518	0	49316404	C	T
15	rs2236722	0	49322287	G	A
15	rs1062033	0	49335230	G	C
15	rs57982762	0	72419047	0	T
15	rs72547508	0	72419081	0	G
15	rs4986873	0	72422422	0	G
15	rs1049968	0	72422458	0	G
15	rs6160	0	72423376	0	G
15	rs58174009	0	72424528	T	C
15	rs1130841	0	72446933	0	C
15	rs1800031	0	72799288	0	A
15	rs56240201	0	72799993	0	G
15	rs2278970	0	72800034	0	G
15	rs1048943	0	72800038	C	T
15	rs1799814	0	72800040	T	G
15	rs72547509	0	72800079	0	A
15	rs2856833	0	72800616	0	G
15	rs56313657	0	72800857	0	C
15	rs4987133	0	72801080	0	A
15	rs34260157	0	72801102	0	G
15	rs4646422	0	72802358	T	C
15	rs2069514	0	72825273	A	G
15	rs2069526	0	72828394	G	T
15	rs12720461	0	72828404	0	C
15	rs762551	0	72828970	C	A
15	rs56160784	0	72829195	0	C
15	rs72547511	0	72829257	0	C
15	rs72547513	0	72829690	0	C
15	rs56276455	0	72831248	0	G
15	rs72547514	0	72831517	0	G
15	rs72547515	0	72831605	0	G
15	rs72547516	0	72831631	0	A
15	rs55889066	0	72832628	0	G
15	rs56107638	0	72832665	0	G
15	rs28399424	0	72834222	T	C
15	rs72547517	0	72834298	0	G
15	rs2470890	0	72834479	T	C
15	rs8187737	0	83232004	T	C
15	rs45586931	0	83232033	0	C
15	rs45537142	0	83233034	0	T
15	rs45491496	0	83233042	0	C
15	rs8187751	0	83239192	0	C
15	rs2277577	0	83239285	0	C
15	rs2290272	0	83248435	G	A
15	rs45523532	0	83248438	T	G
15	rs8187755	0	83249800	T	A
15	rs45509196	0	83249859	T	C
15	rs8187758	0	83249879	A	C
15	rs45519040	0	83268231	0	A
15	rs3803390	0	83268279	T	C
15	rs45461198	0	83277394	A	G
15	rs2305367	0	83277445	G	A
15	rs8042415	0	83277493	0	A
15	rs45515197	0	83279280	0	G
15	rs2242048	0	83279414	A	G
15	rs8187779	0	83279577	A	C
15	rs2242046	0	83279733	A	G
15	rs45584739	0	83287734	C	T
15	rs72547519	0	83289365	G	A
15	rs45531334	0	83289388	0	C
15	rs72547520	0	83289443	G	A
15	rs45507295	0	83289460	0	C
15	rs8025045	0	83289576	T	G
15	rs1517618	0	90448649	G	C
15	rs2190748	0	90486082	G	A
15	rs2283458	0	90490116	A	G
15	rs960440	0	90499647	G	C
15	rs3743369	0	90508573	G	A
16	rs909921	0	1213804	C	T
16	rs45611740	0	16011183	T	C
16	rs45551631	0	16037841	A	G
16	rs246221	0	16045823	C	T
16	rs45585132	0	16047210	0	G
16	rs8187853	0	16047221	A	G
16	rs60782127	0	16049580	T	G
16	rs8187858	0	16069540	T	C
16	rs45500201	0	16073086	T	C
16	rs8187863	0	16080722	T	C
16	rs2301666	0	16080728	T	C
16	rs4148356	0	16084776	A	G
16	rs4148377	0	16123392	0	G
16	rs8057331	0	16137912	0	C
16	rs212090	0	16143505	A	T
16	rs4148380	0	16143932	A	G
16	rs8056298	0	16144024	T	G
16	rs212091	0	16144151	C	T
16	rs2238472	0	16159100	T	C
16	rs2856585	0	16171164	A	G
16	rs6416668	0	16178858	T	C
16	rs7500834	0	16180171	T	C
16	rs4341770	0	16184238	0	A
16	rs8058694	0	16186364	T	G
16	rs8058696	0	16186370	C	G
16	rs11401	0	28510492	G	A
16	rs45472392	0	28511144	C	T
16	rs10797300	0	28514697	0	G
16	rs11859842	0	29568718	G	A
16	rs11150564	0	29574237	T	C
16	rs4788172	0	29575754	A	G
16	rs3862476	0	29594861	C	T
16	rs13331798	0	29654792	G	T
16	rs11150606	0	31006512	C	T
16	rs7294	0	31009822	T	C
16	rs11540137	0	31009825	0	G
16	rs28940305	0	31010065	0	A
16	rs7200749	0	31010090	A	G
16	rs72547528	0	31010156	0	G
16	rs17884982	0	31011046	0	T
16	rs2359612	0	31011297	A	G
16	rs17884850	0	31011903	0	C
16	rs17886199	0	31011948	G	A
16	rs8050894	0	31012010	G	C
16	rs72547529	0	31012221	T	C
16	rs9934438	0	31012379	A	G
16	rs13336384	0	31012672	A	G
16	rs17708472	0	31012854	A	G
16	rs13337470	0	31012893	T	G
16	rs2884737	0	31013055	C	A
16	rs28940304	0	31013380	0	T
16	rs28940303	0	31013418	0	A
16	rs28940302	0	31013467	0	C
16	rs9923231	0	31015190	T	C
16	rs17878544	0	31015428	C	T
16	rs11568314	0	65528062	T	A
16	rs4783745	0	65528476	G	A
16	rs11568311	0	65528758	A	G
16	rs72547531	0	65529464	0	C
16	rs72547532	0	65531626	0	G
16	rs72547533	0	65533507	0	A
16	rs3893757	0	65534615	0	C
16	rs10517	0	68301261	A	G
16	rs1063556	0	68302248	0	A
16	rs1050873	0	68302275	0	T
16	rs3191214	0	68302356	0	G
16	rs1800566	0	68302646	A	G
16	rs4986998	0	68306370	A	G
16	rs689453	0	68309874	T	C
16	rs72547534	0	70128493	0	T
16	rs3813744	0	70129164	0	C
16	rs72547547	0	74071032	0	C
16	rs68043642	0	74071163	0	A
16	rs72547550	0	74071176	0	G
16	rs383400	0	74120767	0	C
16	rs2937027	0	74121274	0	T
16	rs2937026	0	74121294	0	T
16	rs2550915	0	74122169	G	C
16	rs2738792	0	74122785	G	A
16	rs2641806	0	74122921	A	G
16	rs1060254	0	86423637	0	G
16	rs1060253	0	86423639	G	C
16	rs1060250	0	86432237	C	G
16	rs2292954	0	88140624	G	A
16	rs72547552	0	88144468	0	G
16	rs60488729	0	88144509	T	C
16	rs17783943	0	88146976	0	T
16	rs2099104	0	88147041	0	T
16	rs12960	0	88147829	A	G
16	rs458440	0	88151280	0	T
16	rs16965839	0	88156823	0	A
17	rs72547554	0	19492904	T	C
17	rs72547557	0	19495531	0	G
17	rs72547561	0	19500328	0	C
17	rs72547562	0	19500350	0	C
17	rs72547566	0	19501651	0	C
17	rs72547568	0	19501702	0	G
17	rs72547577	0	19515695	0	T
17	rs60739355	0	19584276	A	T
17	rs57633837	0	19586004	T	C
17	rs887241	0	19586530	A	C
17	rs45548538	0	35078280	0	A
17	rs5639	0	35079881	0	A
17	rs5643	0	35080145	0	T
17	rs2952151	0	35082022	T	C
17	rs1003355	0	46100065	0	C
17	rs4148416	0	46108422	T	C
17	rs11568591	0	46116052	A	G
17	rs2277624	0	46116104	T	C
17	rs1051625	0	46116438	0	C
17	rs1051640	0	46123485	G	A
18	rs59755869	0	652164	0	G
18	rs11540152	0	652215	0	T
18	rs3786362	0	652247	G	A
18	rs596909	0	659087	0	G
18	rs11540153	0	659117	0	C
18	rs11559053	0	9507043	0	A
18	rs10898	0	9526249	C	T
18	rs3322	0	9526691	A	G
18	rs12680	0	9527835	C	G
18	rs418546	0	22750915	0	T
18	rs17694469	0	22751188	T	C
18	rs417808	0	22751222	0	T
18	rs1155514	0	22882440	0	T
18	rs28693844	0	22976837	A	G
19	rs4808326	0	15587147	A	G
19	rs4646523	0	15587487	T	G
19	rs59092606	0	15589933	0	C
19	rs2072600	0	15591331	0	A
19	rs4646532	0	15600230	0	C
19	rs2056822	0	15600597	A	C
19	rs4239614	0	15601220	C	T
19	rs61734305	0	15613365	0	G
19	rs61734303	0	15617540	0	G
19	rs34923393	0	15617618	0	C
19	rs61734315	0	15619097	0	A
19	rs1053037	0	15621053	0	G
19	rs609636	0	15650098	A	G
19	rs609290	0	15650140	A	G
19	rs57578760	0	15655463	0	G
19	rs59302543	0	15667846	G	A
19	rs688755	0	15668305	C	T
19	rs593421	0	15668830	C	T
19	rs2108622	0	15851431	T	C
19	rs2074900	0	15857820	A	G
19	rs4605294	0	15861319	0	G
19	rs3093153	0	15862215	A	C
19	rs3093136	0	15864388	C	G
19	rs8110714	0	15867323	A	G
19	rs8100960	0	15867380	G	T
19	rs3093106	0	15869257	C	T
19	rs2906890	0	15869384	0	G
19	rs2906891	0	15869386	0	C
19	rs1060463	0	15886176	C	T
19	rs8104361	0	15895714	A	G
19	rs3765070	0	15901292	A	G
19	rs2305801	0	15906141	T	C
19	rs3810364	0	38867443	T	C
19	rs72547580	0	38867898	0	T
19	rs28399468	0	46041572	A	C
19	rs5031016	0	46041614	0	A
19	rs8192729	0	46042836	T	C
19	rs28399454	0	46043107	T	C
19	rs2644905	0	46043807	C	T
19	rs4079369	0	46044602	C	G
19	rs3891219	0	46044752	0	T
19	rs28399447	0	46044781	G	A
19	rs1801272	0	46046373	T	A
19	rs4986891	0	46046469	0	C
19	rs1137115	0	46048121	T	C
19	rs28399434	0	46048159	T	C
19	rs28399433	0	46048219	C	A
19	rs1060096	0	46073341	0	T
19	rs1060095	0	46073343	0	C
19	rs1060094	0	46073350	0	T
19	rs1060092	0	46073357	0	A
19	rs1060091	0	46073378	0	C
19	rs1060090	0	46073380	0	C
19	rs72547584	0	46073496	0	T
19	rs3869579	0	46075639	G	A
19	rs2545753	0	46075667	0	T
19	rs2545754	0	46075668	0	G
19	rs4079366	0	46076515	T	C
19	rs3745219	0	46134192	0	C
19	rs34223104	0	46188969	C	T
19	rs8192709	0	46189114	T	C
19	rs35303484	0	46189186	G	A
19	rs36060847	0	46201870	0	G
19	rs12721655	0	46202122	G	A
19	rs35773040	0	46202126	A	G
19	rs4803418	0	46203643	G	C
19	rs4803419	0	46204632	T	C
19	rs3826711	0	46204664	G	C
19	rs36056539	0	46204668	T	C
19	rs3745274	0	46204681	T	G
19	rs36079186	0	46204758	C	T
19	rs45482602	0	46207095	A	C
19	rs2279344	0	46207323	G	A
19	rs28399499	0	46210061	C	T
19	rs34826503	0	46210084	0	C
19	rs34097093	0	46210210	0	C
19	rs35979566	0	46210438	A	T
19	rs35010098	0	46210548	0	C
19	rs8192719	0	46210613	T	C
19	rs1645691	0	46288582	T	C
19	rs3885816	0	46291505	0	C
19	rs1645694	0	46292648	T	C
19	rs1709082	0	46293449	G	T
19	rs305968	0	46314029	G	A
19	rs57670668	0	46314321	C	G
19	rs7246981	0	46325820	T	C
19	rs60694775	0	46392309	0	G
19	rs338599	0	46392333	G	C
19	rs16975056	0	46395603	A	G
19	rs57266494	0	46395633	A	G
19	rs11569679	0	53066601	T	C
19	rs45595336	0	53069792	C	T
19	rs11083907	0	53081237	A	G
19	rs17851828	0	53081238	0	A
19	rs11569685	0	53081321	0	C
19	rs2544794	0	53771058	T	C
19	rs45568241	0	53771090	C	T
19	rs1052124	0	53782413	0	C
19	rs45478993	0	53787840	0	G
19	rs2302948	0	53787877	T	C
19	rs2302947	0	53791880	A	G
19	rs1132054	0	53794211	T	C
20	rs5584	0	47557869	0	G
20	rs5630	0	47561091	0	G
20	rs56195291	0	47563095	0	G
20	rs5629	0	47563113	T	G
20	rs5626	0	47574151	A	G
20	rs5625	0	47589596	A	G
20	rs5624	0	47594259	0	A
20	rs5623	0	47594309	0	T
20	rs6067121	0	47594368	0	C
20	rs5622	0	47597808	T	A
20	rs5621	0	47597904	A	C
20	rs3171182	0	52204622	0	C
20	rs6068811	0	52204657	0	G
20	rs2762934	0	52204668	A	G
20	rs6068812	0	52208042	G	A
20	rs6068816	0	52214498	T	C
20	rs2296241	0	52219626	A	G
20	rs6090151	0	60758868	0	G
20	rs6090189	0	60769786	0	G
20	rs6090200	0	60773735	0	C
20	rs3787537	0	60774187	T	C
21	rs41557318	0	36365219	T	C
21	rs1005695	0	36365435	G	C
21	rs3787728	0	36365763	T	C
21	rs2835265	0	36366566	T	C
21	rs998383	0	36367609	G	C
21	rs2835285	0	36429637	0	G
21	rs16993929	0	36432094	T	C
21	rs2835286	0	36440232	A	G
21	rs1056892	0	36440576	A	G
21	rs492338	0	42575046	A	G
21	rs3788007	0	42579845	A	G
21	rs425215	0	42580170	C	G
21	rs914189	0	42583978	G	C
21	rs3788010	0	42589091	A	G
21	rs1044317	0	42589970	A	G
21	rs1541290	0	42591552	A	G
21	rs57725551	0	45770210	T	G
21	rs60881836	0	45785924	C	T
22	rs4633	0	18330235	T	C
22	rs5031015	0	18331103	A	G
22	rs8192488	0	18331237	T	C
22	rs769224	0	18331804	A	G
22	rs72549344	0	22654821	T	C
22	rs1622002	0	22655127	A	G
22	rs1135840	0	40852557	G	C
22	rs72549347	0	40853536	0	G
22	rs59421388	0	40853554	T	C
22	rs28371725	0	40853749	T	C
22	rs72549349	0	40853787	0	C
22	rs5030867	0	40853802	G	T
22	rs16947	0	40853887	A	G
22	rs3892097	0	40854891	A	G
22	rs1058164	0	40855076	G	C
22	rs28371706	0	40855716	A	G
22	rs5030863	0	40855856	0	C
22	rs5030862	0	40856614	0	C
22	rs1065852	0	40856638	A	G
22	rs1080985	0	40858326	C	G
22	rs28360521	0	40858920	T	C
22	rs138056	0	42552006	A	C
22	rs138057	0	42552580	G	A
22	rs3179394	0	42552804	0	C
22	rs11542811	0	42566124	0	C
22	rs17852027	0	42567161	0	G
22	rs743616	0	49410905	C	G
22	rs6151422	0	49411265	0	A
22	rs28940894	0	49411565	0	T
22	rs6151411	0	49412674	0	G
