# Supplementary material for: Exploring the Distribution of Genetic Markers of Pharmacogenomics Relevance in Brazilian and Mexican Populations
Source: PLoS One. 2014 Nov 24;9(11):e112640. doi: 10.1371/journal.pone.0112640 (PMC4242606; doi:10.1371/journal.pone.0112640)
Supplement: Data S1 — Genotype data with 1,647 genetic markers from 537 individuals form Brazil and Mexico. (ZIP) [file pone.0112640.s011.zip › genotyping_data/1647.GUE.fam]

121038 121038 0 0 -9 2
121041 121041 0 0 -9 2
121042 121042 0 0 -9 2
121043 121043 0 0 -9 2
121044 121044 0 0 -9 2
121061 121061 0 0 -9 2
121062 121062 0 0 -9 2
121064 121064 0 0 -9 2
121065 121065 0 0 -9 2
121066 121066 0 0 -9 2
121068 121068 0 0 -9 2
121070 121070 0 0 -9 2
121073 121073 0 0 -9 2
121074 121074 0 0 -9 2
121076 121076 0 0 -9 2
121077 121077 0 0 -9 2
121079 121079 0 0 -9 2
121082 121082 0 0 -9 2
121083 121083 0 0 -9 2
121084 121084 0 0 -9 2
122019 122019 0 0 -9 2
122021 122021 0 0 -9 2
122048 122048 0 0 -9 2
122049 122049 0 0 -9 2
122050 122050 0 0 -9 2
122051 122051 0 0 -9 2
122052 122052 0 0 -9 2
122053 122053 0 0 -9 2
122054 122054 0 0 -9 2
122056 122056 0 0 -9 2
122059 122059 0 0 -9 2
122060 122060 0 0 -9 2
122061 122061 0 0 -9 2
122072 122072 0 0 -9 2
122073 122073 0 0 -9 2
122075 122075 0 0 -9 2
122076 122076 0 0 -9 2
122077 122077 0 0 -9 2
122078 122078 0 0 -9 2
122079 122079 0 0 -9 2
122080 122080 0 0 -9 2
122081 122081 0 0 -9 2
122083 122083 0 0 -9 2
122084 122084 0 0 -9 2
122085 122085 0 0 -9 2
