# Supplementary material for: Exploring the Distribution of Genetic Markers of Pharmacogenomics Relevance in Brazilian and Mexican Populations
Source: PLoS One. 2014 Nov 24;9(11):e112640. doi: 10.1371/journal.pone.0112640 (PMC4242606; doi:10.1371/journal.pone.0112640)
Supplement: Data S1 — Genotype data with 1,647 genetic markers from 537 individuals form Brazil and Mexico. (ZIP) [file pone.0112640.s011.zip › genotyping_data/1647.NAT.fam]

201516 201516 0 0 -9 2
201518 201518 0 0 -9 2
201519 201519 0 0 -9 2
201520 201520 0 0 -9 2
201523 201523 0 0 -9 2
201524 201524 0 0 -9 2
201538 201538 0 0 -9 2
201540 201540 0 0 -9 2
201541 201541 0 0 -9 2
201544 201544 0 0 -9 2
201545 201545 0 0 -9 2
201549 201549 0 0 -9 2
201558 201558 0 0 -9 2
201565 201565 0 0 -9 2
201569 201569 0 0 -9 2
201601 201601 0 0 -9 2
201602 201602 0 0 -9 2
201603 201603 0 0 -9 2
201604 201604 0 0 -9 2
201606 201606 0 0 -9 2
201607 201607 0 0 -9 2
201609 201609 0 0 -9 2
202508 202508 0 0 -9 2
202512 202512 0 0 -9 2
202513 202513 0 0 -9 2
202520 202520 0 0 -9 2
202522 202522 0 0 -9 2
202527 202527 0 0 -9 2
202534 202534 0 0 -9 2
202540 202540 0 0 -9 2
202542 202542 0 0 -9 2
202543 202543 0 0 -9 2
202545 202545 0 0 -9 2
202548 202548 0 0 -9 2
202550 202550 0 0 -9 2
202553 202553 0 0 -9 2
202559 202559 0 0 -9 2
202560 202560 0 0 -9 2
202566 202566 0 0 -9 2
202574 202574 0 0 -9 2
202585 202585 0 0 -9 2
202597 202597 0 0 -9 2
202599 202599 0 0 -9 2
202602 202602 0 0 -9 2
202608 202608 0 0 -9 2
