# Supplementary material for: Exploring the Distribution of Genetic Markers of Pharmacogenomics Relevance in Brazilian and Mexican Populations
Source: PLoS One. 2014 Nov 24;9(11):e112640. doi: 10.1371/journal.pone.0112640 (PMC4242606; doi:10.1371/journal.pone.0112640)
Supplement: Data S1 — Genotype data with 1,647 genetic markers from 537 individuals form Brazil and Mexico. (ZIP) [file pone.0112640.s011.zip › genotyping_data/1647.SON.fam]

261001 261001 0 0 -9 2
261002 261002 0 0 -9 2
261003 261003 0 0 -9 2
261004 261004 0 0 -9 2
261005 261005 0 0 -9 2
261006 261006 0 0 -9 2
261007 261007 0 0 -9 2
261008 261008 0 0 -9 2
261010 261010 0 0 -9 2
261011 261011 0 0 -9 2
261012 261012 0 0 -9 2
261015 261015 0 0 -9 2
261017 261017 0 0 -9 2
261023 261023 0 0 -9 2
261024 261024 0 0 -9 2
261026 261026 0 0 -9 2
261028 261028 0 0 -9 2
261061 261061 0 0 -9 2
261062 261062 0 0 -9 2
261063 261063 0 0 -9 2
261065 261065 0 0 -9 2
261066 261066 0 0 -9 2
262001 262001 0 0 -9 2
262002 262002 0 0 -9 2
262003 262003 0 0 -9 2
262004 262004 0 0 -9 2
262005 262005 0 0 -9 2
262006 262006 0 0 -9 2
262007 262007 0 0 -9 2
262008 262008 0 0 -9 2
262010 262010 0 0 -9 2
262011 262011 0 0 -9 2
262012 262012 0 0 -9 2
262014 262014 0 0 -9 2
262029 262029 0 0 -9 2
262030 262030 0 0 -9 2
262031 262031 0 0 -9 2
262032 262032 0 0 -9 2
262033 262033 0 0 -9 2
262048 262048 0 0 -9 2
262061 262061 0 0 -9 2
262062 262062 0 0 -9 2
262063 262063 0 0 -9 2
262064 262064 0 0 -9 2
