# Supplementary material for: Exploring the Distribution of Genetic Markers of Pharmacogenomics Relevance in Brazilian and Mexican Populations
Source: PLoS One. 2014 Nov 24;9(11):e112640. doi: 10.1371/journal.pone.0112640 (PMC4242606; doi:10.1371/journal.pone.0112640)
Supplement: Data S1 — Genotype data with 1,647 genetic markers from 537 individuals form Brazil and Mexico. (ZIP) [file pone.0112640.s011.zip › genotyping_data/1647.VER.fam]

301002 301002 0 0 -9 2
301003 301003 0 0 -9 2
301004 301004 0 0 -9 2
301005 301005 0 0 -9 2
301006 301006 0 0 -9 2
301007 301007 0 0 -9 2
301008 301008 0 0 -9 2
301009 301009 0 0 -9 2
301010 301010 0 0 -9 2
301011 301011 0 0 -9 2
301012 301012 0 0 -9 2
301013 301013 0 0 -9 2
301014 301014 0 0 -9 2
301015 301015 0 0 -9 2
301016 301016 0 0 -9 2
301017 301017 0 0 -9 2
301046 301046 0 0 -9 2
301048 301048 0 0 -9 2
301049 301049 0 0 -9 2
301050 301050 0 0 -9 2
301051 301051 0 0 -9 2
301053 301053 0 0 -9 2
301054 301054 0 0 -9 2
302004 302004 0 0 -9 2
302006 302006 0 0 -9 2
302007 302007 0 0 -9 2
302008 302008 0 0 -9 2
302009 302009 0 0 -9 2
302010 302010 0 0 -9 2
302012 302012 0 0 -9 2
302013 302013 0 0 -9 2
302014 302014 0 0 -9 2
302015 302015 0 0 -9 2
302018 302018 0 0 -9 2
302019 302019 0 0 -9 2
302020 302020 0 0 -9 2
302025 302025 0 0 -9 2
302026 302026 0 0 -9 2
302027 302027 0 0 -9 2
302028 302028 0 0 -9 2
302030 302030 0 0 -9 2
302032 302032 0 0 -9 2
302033 302033 0 0 -9 2
302034 302034 0 0 -9 2
302035 302035 0 0 -9 2
