# Supplementary material for: Exploring the Distribution of Genetic Markers of Pharmacogenomics Relevance in Brazilian and Mexican Populations
Source: PLoS One. 2014 Nov 24;9(11):e112640. doi: 10.1371/journal.pone.0112640 (PMC4242606; doi:10.1371/journal.pone.0112640)
Supplement: Data S1 — Genotype data with 1,647 genetic markers from 537 individuals form Brazil and Mexico. (ZIP) [file pone.0112640.s011.zip › genotyping_data/1647.YUC.fam]

311002 311002 0 0 -9 2
311003 311003 0 0 -9 2
311004 311004 0 0 -9 2
311005 311005 0 0 -9 2
311006 311006 0 0 -9 2
311007 311007 0 0 -9 2
311009 311009 0 0 -9 2
311010 311010 0 0 -9 2
311012 311012 0 0 -9 2
311014 311014 0 0 -9 2
311015 311015 0 0 -9 2
311016 311016 0 0 -9 2
311017 311017 0 0 -9 2
311030 311030 0 0 -9 2
311031 311031 0 0 -9 2
311032 311032 0 0 -9 2
311033 311033 0 0 -9 2
311035 311035 0 0 -9 2
311036 311036 0 0 -9 2
311046 311046 0 0 -9 2
311047 311047 0 0 -9 2
311049 311049 0 0 -9 2
311050 311050 0 0 -9 2
312001 312001 0 0 -9 2
312002 312002 0 0 -9 2
312003 312003 0 0 -9 2
312004 312004 0 0 -9 2
312005 312005 0 0 -9 2
312006 312006 0 0 -9 2
312007 312007 0 0 -9 2
312008 312008 0 0 -9 2
312009 312009 0 0 -9 2
312010 312010 0 0 -9 2
312011 312011 0 0 -9 2
312013 312013 0 0 -9 2
312014 312014 0 0 -9 2
312015 312015 0 0 -9 2
312016 312016 0 0 -9 2
312018 312018 0 0 -9 2
312021 312021 0 0 -9 2
312022 312022 0 0 -9 2
312023 312023 0 0 -9 2
312024 312024 0 0 -9 2
312040 312040 0 0 -9 2
312042 312042 0 0 -9 2
